# Supplementary material for: Meta-path Based Prioritization of Functional Drug Actions with Multi-Level Biological Networks
Source: Sci Rep. 2019 Apr 2;9:5469. doi: 10.1038/s41598-019-41814-w (PMC6445150; doi:10.1038/s41598-019-41814-w)
Supplement: Supplementary file 1 — Table S1. The positive examples of the functional drug actions. [file 41598_2019_41814_MOESM1_ESM.xlsx]

## Sheet: drugs__positiveFDA
Supplementary Table S1. The positive examples of the functional drug actions
This table presents the positive examples for the 39 drugs. Among the 39 drugs, we selected the eleven drugs in descending order of the number of positive examples
The manual curation that we carefully performed in the eleven of the drug cases showed that the accuracy of the extracted positive examples was acceptable.
The precisions were 0.86 ± 0.08.
The title of the manuscript: Meta-path Based Prioritization of Functional Drug Actions with Multi-Level Biological Networks
The author list: Seyeol Yoon and Doheon Lee*
	*To whom correspondence should be addressed. (e-mail: dhlee@kaist.ac.kr)
drugName	GO id	GO name	Manual curation
Adenosine	GO:0044297	cell body
Adenosine	GO:0007154	cell communication
Adenosine	GO:0008219	cell death
Adenosine	GO:0044464	cell part
Adenosine	GO:0007268	chemical synaptic transmission
Adenosine	GO:0016265	obsolete death
Adenosine	GO:0012501	programmed cell death
Adenosine	GO:0030485	smooth muscle contractile fiber
Adenosine	GO:0019226	transmission of nerve impulse
Adenosine	GO:0042310	vasoconstriction
Adenosine	GO:0042311	vasodilation
ado-trastuzumab emtansine	GO:0006915	apoptotic process
ado-trastuzumab emtansine	GO:0007049	cell cycle
ado-trastuzumab emtansine	GO:0008219	cell death
ado-trastuzumab emtansine	GO:0005881	cytoplasmic microtubule
ado-trastuzumab emtansine	GO:0097194	execution phase of apoptosis
ado-trastuzumab emtansine	GO:0005615	extracellular space
ado-trastuzumab emtansine	GO:0005874	microtubule
ado-trastuzumab emtansine	GO:0045786	negative regulation of cell cycle
ado-trastuzumab emtansine	GO:0012501	programmed cell death
ado-trastuzumab emtansine	GO:0051726	regulation of cell cycle
Amlodipine	GO:0005623	cell
Amlodipine	GO:0005783	endoplasmic reticulum
Amlodipine	GO:0000146	microfilament motor activity
Amlodipine	GO:0006936	muscle contraction
Amlodipine	GO:0003776	obsolete muscle motor activity
Amlodipine	GO:0016310	phosphorylation
Amlodipine	GO:0016529	sarcoplasmic reticulum
Amlodipine	GO:0030485	smooth muscle contractile fiber
Amlodipine	GO:0042310	vasoconstriction
Amlodipine	GO:0042311	vasodilation
Amlodipine	GO:0007601	visual perception
Azacitidine	GO:0005623	cell
Azacitidine	GO:0008219	cell death
Azacitidine	GO:0030154	cell differentiation
Azacitidine	GO:0005737	cytoplasm
Azacitidine	GO:0006260	DNA replication
Azacitidine	GO:0040007	growth
Azacitidine	GO:0008152	metabolic process
Azacitidine	GO:0032259	methylation
Azacitidine	GO:0016265	obsolete death
Azacitidine	GO:0005844	polysome
Azacitidine	GO:0012501	programmed cell death
Azacitidine	GO:0044030	regulation of DNA methylation
Bortezomib	GO:0006915	apoptotic process
Bortezomib	GO:0005623	cell
Bortezomib	GO:0007154	cell communication
Bortezomib	GO:0008219	cell death
Bortezomib	GO:0044464	cell part
Bortezomib	GO:0097194	execution phase of apoptosis
Bortezomib	GO:0042592	homeostatic process
Bortezomib	GO:0005622	intracellular
Bortezomib	GO:0008152	metabolic process
Bortezomib	GO:0012501	programmed cell death
Bortezomib	GO:0006508	proteolysis
Bortezomib	GO:0007165	signal transduction
Bupivacaine	GO:0001508	action potential	It seems associated.
Bupivacaine	GO:0006953	acute-phase response	It seems not associated.
Bupivacaine	GO:0044464	cell part	It seems associated.
Bupivacaine	GO:0001660	fever generation	It seems associated.
Bupivacaine	GO:0006954	inflammatory response	It seems associated.
Bupivacaine	GO:0005622	intracellular	It seems not associated.
Bupivacaine	GO:0006936	muscle contraction	It seems associated.
Bupivacaine	GO:0003776	obsolete muscle motor activity	It seems associated.
Bupivacaine	GO:0019230	proprioception	It seems associated.
Bupivacaine	GO:0000003	reproduction	It seems not associated.
Bupivacaine	GO:0007600	sensory perception	It seems associated.
Bupivacaine	GO:0050975	sensory perception of touch	It seems associated.
Bupivacaine	GO:0042311	vasodilation	It seems associated.
Calcitriol	GO:0005623	cell
Calcitriol	GO:0030154	cell differentiation
Calcitriol	GO:0044464	cell part
Calcitriol	GO:0008283	cell proliferation
Calcitriol	GO:0010467	gene expression
Calcitriol	GO:0040007	growth
Calcitriol	GO:0002377	immunoglobulin production
Calcitriol	GO:0005622	intracellular
Calcitriol	GO:0046649	lymphocyte activation
Calcitriol	GO:0006351	transcription, DNA-templated
Cholecalciferol	GO:0031214	biomineral tissue development
Cholecalciferol	GO:0044464	cell part
Cholecalciferol	GO:0005737	cytoplasm
Cholecalciferol	GO:0010467	gene expression
Cholecalciferol	GO:0050892	intestinal absorption
Cholecalciferol	GO:0005622	intracellular
Cholecalciferol	GO:0008152	metabolic process
Cholecalciferol	GO:0005739	mitochondrion
Cholecalciferol	GO:0001503	ossification
Cholecalciferol	GO:0070293	renal absorption
Cholecalciferol	GO:0006351	transcription, DNA-templated
Cholecalciferol	GO:0006810	transport
Clotrimazole	GO:0009060	aerobic respiration
Clotrimazole	GO:0005623	cell
Clotrimazole	GO:0044464	cell part
Clotrimazole	GO:0045333	cellular respiration
Clotrimazole	GO:0005622	intracellular
Clotrimazole	GO:0006811	ion transport
Clotrimazole	GO:0008610	lipid biosynthetic process
Clotrimazole	GO:0009280	obsolete cell wall inner membrane
Clotrimazole	GO:0005886	plasma membrane
Clotrimazole	GO:0006810	transport
Cytarabine	GO:0005623	cell
Cytarabine	GO:0007049	cell cycle
Cytarabine	GO:0006281	DNA repair
Cytarabine	GO:0006260	DNA replication
Cytarabine	GO:0051318	G1 phase
Cytarabine	GO:0051325	interphase
Cytarabine	GO:0008152	metabolic process
Cytarabine	GO:0000278	mitotic cell cycle
Cytarabine	GO:0007067	mitotic cell cycle
Cytarabine	GO:0051320	S phase
Dantrolene	GO:0044464	cell part
Dantrolene	GO:0032502	developmental process
Dantrolene	GO:0005783	endoplasmic reticulum
Dantrolene	GO:0005622	intracellular
Dantrolene	GO:0000146	microfilament motor activity
Dantrolene	GO:0006936	muscle contraction
Dantrolene	GO:0031594	neuromuscular junction
Dantrolene	GO:0003776	obsolete muscle motor activity
Dantrolene	GO:0016529	sarcoplasmic reticulum
Dantrolene	GO:0045202	synapse
Dexamethasone	GO:0044464	cell part
Dexamethasone	GO:0005737	cytoplasm
Dexamethasone	GO:0010467	gene expression
Dexamethasone	GO:0006955	immune response
Dexamethasone	GO:0006954	inflammatory response
Dexamethasone	GO:0008152	metabolic process
Dexamethasone	GO:0009280	obsolete cell wall inner membrane
Dexamethasone	GO:0043043	peptide biosynthetic process
Dexamethasone	GO:0005886	plasma membrane
Dexamethasone	GO:0006351	transcription, DNA-templated
Dexamethasone	GO:0006412	translation
Dexamethasone	GO:0007601	visual perception
Enalapril	GO:0008015	blood circulation	It seems associated.
Enalapril	GO:0005623	cell	It seems associated.
Enalapril	GO:0044464	cell part	It seems associated.
Enalapril	GO:0008152	metabolic process	It seems associated.
Enalapril	GO:0000146	microfilament motor activity	It seems associated.
Enalapril	GO:0006936	muscle contraction	It seems associated.
Enalapril	GO:0009280	obsolete cell wall inner membrane	It seems associated.
Enalapril	GO:0003776	obsolete muscle motor activity	It seems associated.
Enalapril	GO:0005886	plasma membrane	It seems associated.
Enalapril	GO:0006508	proteolysis	It seems associated.
Enalapril	GO:0070293	renal absorption	It seems associated.
Enalapril	GO:0030485	smooth muscle contractile fiber	It seems associated.
Enalapril	GO:0042310	vasoconstriction	It seems associated.
Enalapril	GO:0042311	vasodilation	It seems associated.
Epoprostenol	GO:0008015	blood circulation
Epoprostenol	GO:0007596	blood coagulation
Epoprostenol	GO:0007267	cell-cell signaling
Epoprostenol	GO:0005829	cytosol
Epoprostenol	GO:0035483	gastric emptying
Epoprostenol	GO:0007599	hemostasis
Epoprostenol	GO:0038001	paracrine signaling
Epoprostenol	GO:0030168	platelet activation
Epoprostenol	GO:0090075	relaxation of muscle
Epoprostenol	GO:0042311	vasodilation
Epoprostenol	GO:0042060	wound healing
Ethosuximide	GO:0019722	calcium-mediated signaling
Ethosuximide	GO:0005623	cell
Ethosuximide	GO:0008219	cell death
Ethosuximide	GO:0051301	cell division
Ethosuximide	GO:0010467	gene expression
Ethosuximide	GO:0040011	locomotion
Ethosuximide	GO:0000146	microfilament motor activity
Ethosuximide	GO:0006928	movement of cell or subcellular component
Ethosuximide	GO:0006936	muscle contraction
Ethosuximide	GO:0003776	obsolete muscle motor activity
Etoposide	GO:0006915	apoptotic process	It seems associated.
Etoposide	GO:0005623	cell	It seems associated.
Etoposide	GO:0007049	cell cycle	It seems associated.
Etoposide	GO:0008219	cell death	It seems associated.
Etoposide	GO:0019835	cytolysis	It seems associated.
Etoposide	GO:0006260	DNA replication	It seems associated.
Etoposide	GO:0097194	execution phase of apoptosis	It seems associated.
Etoposide	GO:0051319	G2 phase	It seems associated.
Etoposide	GO:0051325	interphase	It seems associated.
Etoposide	GO:0000279	M phase	It seems not associated.
Etoposide	GO:0000278	mitotic cell cycle	It seems associated.
Etoposide	GO:0007067	mitotic cell cycle	It seems associated.
Etoposide	GO:0000085	mitotic G2 phase	It seems associated.
Etoposide	GO:0000088	mitotic prophase	It seems associated.
Etoposide	GO:0012501	programmed cell death	It seems associated.
Etoposide	GO:0051324	prophase	It seems associated.
Everolimus	GO:0001525	angiogenesis
Everolimus	GO:0006915	apoptotic process
Everolimus	GO:0005623	cell
Everolimus	GO:0008219	cell death
Everolimus	GO:0008283	cell proliferation
Everolimus	GO:0097194	execution phase of apoptosis
Everolimus	GO:0051318	G1 phase
Everolimus	GO:0040007	growth
Everolimus	GO:0051325	interphase
Everolimus	GO:0012501	programmed cell death
Felodipine	GO:0005623	cell
Felodipine	GO:0005783	endoplasmic reticulum
Felodipine	GO:0000146	microfilament motor activity
Felodipine	GO:0006936	muscle contraction
Felodipine	GO:0003776	obsolete muscle motor activity
Felodipine	GO:0016310	phosphorylation
Felodipine	GO:0016529	sarcoplasmic reticulum
Felodipine	GO:0030485	smooth muscle contractile fiber
Felodipine	GO:0042310	vasoconstriction
Felodipine	GO:0042311	vasodilation
Fluocinolone Acetonide	GO:0044464	cell part	It seems associated.
Fluocinolone Acetonide	GO:0006935	chemotaxis	It seems associated.
Fluocinolone Acetonide	GO:0043577	chemotropism	It seems not associated.
Fluocinolone Acetonide	GO:0005829	cytosol	It seems associated.
Fluocinolone Acetonide	GO:0006897	endocytosis	It seems associated.
Fluocinolone Acetonide	GO:0005615	extracellular space	It seems associated.
Fluocinolone Acetonide	GO:0010467	gene expression	It seems associated.
Fluocinolone Acetonide	GO:0006954	inflammatory response	It seems associated.
Fluocinolone Acetonide	GO:0016042	lipid catabolic process	It seems associated.
Fluocinolone Acetonide	GO:0006629	lipid metabolic process	It seems associated.
Fluocinolone Acetonide	GO:0008152	metabolic process	It seems associated.
Fluocinolone Acetonide	GO:0005634	nucleus	It seems associated.
Fluocinolone Acetonide	GO:0009280	obsolete cell wall inner membrane	It seems associated.
Fluocinolone Acetonide	GO:0006909	phagocytosis	It seems associated.
Fluocinolone Acetonide	GO:0005886	plasma membrane	It seems associated.
Fluocinolone Acetonide	GO:0005515	protein binding	It seems associated.
Fluocinolone Acetonide	GO:0045730	respiratory burst	It seems associated.
Fluocinolone Acetonide	GO:0045728	respiratory burst after phagocytosis	It seems not associated.
Fluocinolone Acetonide	GO:0009606	tropism	It seems not associated.
Fluocinonide	GO:0044464	cell part	It seems associated.
Fluocinonide	GO:0006935	chemotaxis	It seems associated.
Fluocinonide	GO:0043577	chemotropism	It seems not associated.
Fluocinonide	GO:0005829	cytosol	It seems associated.
Fluocinonide	GO:0006897	endocytosis	It seems associated.
Fluocinonide	GO:0005615	extracellular space	It seems associated.
Fluocinonide	GO:0010467	gene expression	It seems associated.
Fluocinonide	GO:0006954	inflammatory response	It seems associated.
Fluocinonide	GO:0016042	lipid catabolic process	It seems associated.
Fluocinonide	GO:0006629	lipid metabolic process	It seems associated.
Fluocinonide	GO:0008152	metabolic process	It seems associated.
Fluocinonide	GO:0005634	nucleus	It seems associated.
Fluocinonide	GO:0009280	obsolete cell wall inner membrane	It seems associated.
Fluocinonide	GO:0006909	phagocytosis	It seems associated.
Fluocinonide	GO:0005886	plasma membrane	It seems associated.
Fluocinonide	GO:0005515	protein binding	It seems associated.
Fluocinonide	GO:0045730	respiratory burst	It seems associated.
Fluocinonide	GO:0045728	respiratory burst after phagocytosis	It seems not associated.
Fluocinonide	GO:0009606	tropism	It seems not associated.
Fluorouracil	GO:0007049	cell cycle
Fluorouracil	GO:0008219	cell death
Fluorouracil	GO:0006260	DNA replication
Fluorouracil	GO:0010467	gene expression
Fluorouracil	GO:0051325	interphase
Fluorouracil	GO:0008152	metabolic process
Fluorouracil	GO:0000278	mitotic cell cycle
Fluorouracil	GO:0007067	mitotic cell cycle
Fluorouracil	GO:0043043	peptide biosynthetic process
Fluorouracil	GO:0006396	RNA processing
Fluorouracil	GO:0051320	S phase
Fluorouracil	GO:0006412	translation
Fosinopril	GO:0008015	blood circulation
Fosinopril	GO:0005623	cell
Fosinopril	GO:0044464	cell part
Fosinopril	GO:0000146	microfilament motor activity
Fosinopril	GO:0006936	muscle contraction
Fosinopril	GO:0009280	obsolete cell wall inner membrane
Fosinopril	GO:0003776	obsolete muscle motor activity
Fosinopril	GO:0005886	plasma membrane
Fosinopril	GO:0006508	proteolysis
Fosinopril	GO:0070293	renal absorption
Fosinopril	GO:0030485	smooth muscle contractile fiber
Fosinopril	GO:0042310	vasoconstriction
Fosinopril	GO:0042311	vasodilation
Hydrocortisone	GO:0005623	cell	It seems associated.
Hydrocortisone	GO:0044464	cell part	It seems associated.
Hydrocortisone	GO:0006935	chemotaxis	It seems associated.
Hydrocortisone	GO:0043577	chemotropism	It seems not associated.
Hydrocortisone	GO:0005829	cytosol	It seems associated.
Hydrocortisone	GO:0006897	endocytosis	It seems associated.
Hydrocortisone	GO:0005615	extracellular space	It seems associated.
Hydrocortisone	GO:0010467	gene expression	It seems associated.
Hydrocortisone	GO:0042592	homeostatic process	It seems associated.
Hydrocortisone	GO:0002524	hypersensitivity	It seems not associated.
Hydrocortisone	GO:0002377	immunoglobulin production	It seems associated.
Hydrocortisone	GO:0006954	inflammatory response	It seems associated.
Hydrocortisone	GO:0002449	lymphocyte mediated immunity	It seems associated.
Hydrocortisone	GO:0008152	metabolic process	It seems associated.
Hydrocortisone	GO:0005634	nucleus	It seems associated.
Hydrocortisone	GO:0009280	obsolete cell wall inner membrane	It seems associated.
Hydrocortisone	GO:0006909	phagocytosis	It seems associated.
Hydrocortisone	GO:0005886	plasma membrane	It seems associated.
Hydrocortisone	GO:0005515	protein binding	It seems associated.
Hydrocortisone	GO:0045730	respiratory burst	It seems associated.
Hydrocortisone	GO:0045728	respiratory burst after phagocytosis	It seems not associated.
Hydrocortisone	GO:0042110	T cell activation	It seems associated.
Hydrocortisone	GO:0002456	T cell mediated immunity	It seems associated.
Hydrocortisone	GO:0009606	tropism	It seems not associated.
Hydroxocobalamin	GO:0005975	carbohydrate metabolic process
Hydroxocobalamin	GO:0051301	cell division
Hydroxocobalamin	GO:0044464	cell part
Hydroxocobalamin	GO:0006305	DNA alkylation
Hydroxocobalamin	GO:0006306	DNA methylation
Hydroxocobalamin	GO:0006260	DNA replication
Hydroxocobalamin	GO:0010467	gene expression
Hydroxocobalamin	GO:0040007	growth
Hydroxocobalamin	GO:0030097	hemopoiesis
Hydroxocobalamin	GO:0008152	metabolic process
Hydroxocobalamin	GO:0043209	myelin sheath
Hydroxocobalamin	GO:0043043	peptide biosynthetic process
Hydroxocobalamin	GO:0006412	translation
Insulin Aspart	GO:0005623	cell
Insulin Aspart	GO:0051301	cell division
Insulin Aspart	GO:0044464	cell part
Insulin Aspart	GO:0006260	DNA replication
Insulin Aspart	GO:0010467	gene expression
Insulin Aspart	GO:0006096	glycolytic process
Insulin Aspart	GO:0040007	growth
Insulin Aspart	GO:0005622	intracellular
Insulin Aspart	GO:0008152	metabolic process
Insulin Aspart	GO:0043043	peptide biosynthetic process
Insulin Aspart	GO:0005515	protein binding
Insulin Aspart	GO:0015031	protein transport
Insulin Aspart	GO:0006412	translation
Isradipine	GO:0005623	cell
Isradipine	GO:0005783	endoplasmic reticulum
Isradipine	GO:0000146	microfilament motor activity
Isradipine	GO:0006936	muscle contraction
Isradipine	GO:0003776	obsolete muscle motor activity
Isradipine	GO:0016310	phosphorylation
Isradipine	GO:0016529	sarcoplasmic reticulum
Isradipine	GO:0030485	smooth muscle contractile fiber
Isradipine	GO:0042310	vasoconstriction
Isradipine	GO:0042311	vasodilation
Lidocaine	GO:0001508	action potential
Lidocaine	GO:0008015	blood circulation
Lidocaine	GO:0005623	cell
Lidocaine	GO:0044464	cell part
Lidocaine	GO:0060047	heart contraction
Lidocaine	GO:0042697	menopause
Lidocaine	GO:0009280	obsolete cell wall inner membrane
Lidocaine	GO:0005886	plasma membrane
Lidocaine	GO:0000003	reproduction
Lidocaine	GO:0097060	synaptic membrane
Lisinopril	GO:0008015	blood circulation
Lisinopril	GO:0005623	cell
Lisinopril	GO:0044464	cell part
Lisinopril	GO:0000146	microfilament motor activity
Lisinopril	GO:0006936	muscle contraction
Lisinopril	GO:0009280	obsolete cell wall inner membrane
Lisinopril	GO:0003776	obsolete muscle motor activity
Lisinopril	GO:0005886	plasma membrane
Lisinopril	GO:0006508	proteolysis
Lisinopril	GO:0070293	renal absorption
Lisinopril	GO:0030485	smooth muscle contractile fiber
Lisinopril	GO:0042310	vasoconstriction
Lisinopril	GO:0042311	vasodilation
Methylprednisolone	GO:0044464	cell part
Methylprednisolone	GO:0010467	gene expression
Methylprednisolone	GO:0006955	immune response
Methylprednisolone	GO:0006954	inflammatory response
Methylprednisolone	GO:0008152	metabolic process
Methylprednisolone	GO:0009280	obsolete cell wall inner membrane
Methylprednisolone	GO:0043043	peptide biosynthetic process
Methylprednisolone	GO:0005886	plasma membrane
Methylprednisolone	GO:0006351	transcription, DNA-templated
Methylprednisolone	GO:0006412	translation
Oxytocin	GO:0015629	actin cytoskeleton	It seems associated.
Oxytocin	GO:0044464	cell part	It seems associated.
Oxytocin	GO:0007565	female pregnancy	It seems associated.
Oxytocin	GO:0010467	gene expression	It seems not associated.
Oxytocin	GO:0005622	intracellular	It seems associated.
Oxytocin	GO:0007595	lactation	It seems associated.
Oxytocin	GO:0040011	locomotion	It seems not associated.
Oxytocin	GO:0008152	metabolic process	It seems associated.
Oxytocin	GO:0000146	microfilament motor activity	It seems associated.
Oxytocin	GO:0060156	milk ejection reflex	It seems associated.
Oxytocin	GO:0006928	movement of cell or subcellular component	It seems associated.
Oxytocin	GO:0006936	muscle contraction	It seems associated.
Oxytocin	GO:0030016	myofibril	It seems associated.
Oxytocin	GO:0003776	obsolete muscle motor activity	It seems associated.
Oxytocin	GO:0043043	peptide biosynthetic process	It seems not associated.
Oxytocin	GO:0006412	translation	It seems not associated.
Oxytocin	GO:0070471	uterine smooth muscle contraction	It seems associated.
Paclitaxel	GO:0006915	apoptotic process	It seems associated.
Paclitaxel	GO:0005623	cell	It seems associated.
Paclitaxel	GO:0007049	cell cycle	It seems associated.
Paclitaxel	GO:0008219	cell death	It seems associated.
Paclitaxel	GO:0005694	chromosome	It seems not associated.
Paclitaxel	GO:0005881	cytoplasmic microtubule	It seems associated.
Paclitaxel	GO:0005856	cytoskeleton	It seems associated.
Paclitaxel	GO:0097194	execution phase of apoptosis	It seems associated.
Paclitaxel	GO:0040007	growth	It seems associated.
Paclitaxel	GO:0051325	interphase	It seems associated.
Paclitaxel	GO:0000279	M phase	It seems not associated.
Paclitaxel	GO:0005874	microtubule	It seems associated.
Paclitaxel	GO:0000278	mitotic cell cycle	It seems associated.
Paclitaxel	GO:0007067	mitotic cell cycle	It seems associated.
Paclitaxel	GO:0012501	programmed cell death	It seems associated.
Perindopril	GO:0008015	blood circulation	It seems associated.
Perindopril	GO:0005623	cell	It seems associated.
Perindopril	GO:0044464	cell part	It seems associated.
Perindopril	GO:0008152	metabolic process	It seems not associated.
Perindopril	GO:0000146	microfilament motor activity	It seems associated.
Perindopril	GO:0006936	muscle contraction	It seems associated.
Perindopril	GO:0009280	obsolete cell wall inner membrane	It seems associated.
Perindopril	GO:0003776	obsolete muscle motor activity	It seems associated.
Perindopril	GO:0005886	plasma membrane	It seems associated.
Perindopril	GO:0006508	proteolysis	It seems associated.
Perindopril	GO:0070293	renal absorption	It seems associated.
Perindopril	GO:0030485	smooth muscle contractile fiber	It seems associated.
Perindopril	GO:0042310	vasoconstriction	It seems associated.
Perindopril	GO:0042311	vasodilation	It seems associated.
Ramipril	GO:0008015	blood circulation
Ramipril	GO:0005623	cell
Ramipril	GO:0044464	cell part
Ramipril	GO:0000146	microfilament motor activity
Ramipril	GO:0006936	muscle contraction
Ramipril	GO:0009280	obsolete cell wall inner membrane
Ramipril	GO:0003776	obsolete muscle motor activity
Ramipril	GO:0005886	plasma membrane
Ramipril	GO:0006508	proteolysis
Ramipril	GO:0070293	renal absorption
Ramipril	GO:0030485	smooth muscle contractile fiber
Ramipril	GO:0042310	vasoconstriction
Ramipril	GO:0042311	vasodilation
Spermine	GO:0006309	apoptotic DNA fragmentation
Spermine	GO:0005623	cell
Spermine	GO:0044464	cell part
Spermine	GO:0044427	chromosomal part
Spermine	GO:0010467	gene expression
Spermine	GO:0040007	growth
Spermine	GO:0005622	intracellular
Spermine	GO:0008152	metabolic process
Spermine	GO:0005634	nucleus
Spermine	GO:0010468	regulation of gene expression
Tacrolimus	GO:0007154	cell communication
Tacrolimus	GO:0044464	cell part
Tacrolimus	GO:0010467	gene expression
Tacrolimus	GO:0006954	inflammatory response
Tacrolimus	GO:0005622	intracellular
Tacrolimus	GO:0046649	lymphocyte activation
Tacrolimus	GO:0008152	metabolic process
Tacrolimus	GO:0007165	signal transduction
Tacrolimus	GO:0042110	T cell activation
Tacrolimus	GO:0006351	transcription, DNA-templated
Topotecan	GO:0006915	apoptotic process	It seems associated.
Topotecan	GO:0008219	cell death	It seems associated.
Topotecan	GO:0006310	DNA recombination	It seems associated.
Topotecan	GO:0006260	DNA replication	It seems associated.
Topotecan	GO:0097194	execution phase of apoptosis	It seems associated.
Topotecan	GO:0010467	gene expression	It seems associated.
Topotecan	GO:0040007	growth	It seems associated.
Topotecan	GO:0051325	interphase	It seems associated.
Topotecan	GO:0008152	metabolic process	It seems associated.
Topotecan	GO:0005634	nucleus	It seems associated.
Topotecan	GO:0012501	programmed cell death	It seems associated.
Topotecan	GO:0051320	S phase	It seems associated.
Topotecan	GO:0006351	transcription, DNA-templated	It seems associated.
Topotecan	GO:0042060	wound healing	It seems not associated.
Vinblastine	GO:0007049	cell cycle
Vinblastine	GO:0008219	cell death
Vinblastine	GO:0005881	cytoplasmic microtubule
Vinblastine	GO:0000279	M phase
Vinblastine	GO:0051323	metaphase
Vinblastine	GO:0005874	microtubule
Vinblastine	GO:0000278	mitotic cell cycle
Vinblastine	GO:0007067	mitotic cell cycle
Vinblastine	GO:0000089	mitotic metaphase
Vinblastine	GO:0045839	negative regulation of mitotic nuclear division
Vincristine	GO:0009060	aerobic respiration	It seems not associated.
Vincristine	GO:0007049	cell cycle	It seems associated.
Vincristine	GO:0008219	cell death	It seems associated.
Vincristine	GO:0045333	cellular respiration	It seems associated.
Vincristine	GO:0005694	chromosome	It seems not associated.
Vincristine	GO:0005881	cytoplasmic microtubule	It seems associated.
Vincristine	GO:0008610	lipid biosynthetic process	It seems associated.
Vincristine	GO:0006629	lipid metabolic process	It seems associated.
Vincristine	GO:0000279	M phase	It seems not associated.
Vincristine	GO:0051323	metaphase	It seems associated.
Vincristine	GO:0005874	microtubule	It seems associated.
Vincristine	GO:0000278	mitotic cell cycle	It seems associated.
Vincristine	GO:0007067	mitotic cell cycle	It seems associated.
Vincristine	GO:0000089	mitotic metaphase	It seems associated.
Vincristine	GO:0045839	negative regulation of mitotic nuclear division	It seems associated.
Vincristine	GO:0006810	transport	It seems associated.
Vindesine	GO:0005623	cell
Vindesine	GO:0007049	cell cycle
Vindesine	GO:0051325	interphase
Vindesine	GO:0000279	M phase
Vindesine	GO:0051323	metaphase
Vindesine	GO:0000278	mitotic cell cycle
Vindesine	GO:0007067	mitotic cell cycle
Vindesine	GO:0000089	mitotic metaphase
Vindesine	GO:0045839	negative regulation of mitotic nuclear division
Vindesine	GO:0051320	S phase
