# Supplementary material for: Meta-path Based Prioritization of Functional Drug Actions with Multi-Level Biological Networks
Source: Sci Rep. 2019 Apr 2;9:5469. doi: 10.1038/s41598-019-41814-w (PMC6445150; doi:10.1038/s41598-019-41814-w)
Supplement: Supplementary file 2 — Table S2. The negative examples of the functional drug actions. [file 41598_2019_41814_MOESM2_ESM.xlsx]

## Sheet: drugs__negativeFDA
Supplementary Table S2. The negative example of the functional drug action
This table presents the negative examples for the 39 drugs.
We utilized the dagofun library to infer the negative examples of the functional drug actions based on the positive examples.
We assumed that the negative examples were the GO terms with zero topology-based similarities to all of the positive examples in the GO hierarchical structures.
The topology-based similarity of two nodes is zero, if they have only one common ancestor in a hierarchical structure.
This process was conducted only if the number of positive examples was three or more in the same GO namespace.
Of note, the multi-level biological networks we constructed are independent of the GO hierarchical structures.
The title of the manuscript: Meta-path Based Prioritization of Functional Drug Actions with Multi-Level Biological Networks
The author list: Seyeol Yoon and Doheon Lee*
	*To whom correspondence should be addressed. (e-mail: dhlee@kaist.ac.kr)
drugName	GO id	GO name
Adenosine	GO:0006953	acute-phase response
Adenosine	GO:0005912	adherens junction
Adenosine	GO:0002118	aggressive behavior
Adenosine	GO:0051322	anaphase
Adenosine	GO:0009653	anatomical structure morphogenesis
Adenosine	GO:0019882	antigen processing and presentation
Adenosine	GO:0042590	antigen processing and presentation of exogenous peptide antigen via MHC class I
Adenosine	GO:0020033	antigenic variation
Adenosine	GO:0019954	asexual reproduction
Adenosine	GO:0005604	basement membrane
Adenosine	GO:0007610	behavior
Adenosine	GO:0005923	bicellular tight junction
Adenosine	GO:0005975	carbohydrate metabolic process
Adenosine	GO:0007155	cell adhesion
Adenosine	GO:0098743	cell aggregation
Adenosine	GO:0030054	cell junction
Adenosine	GO:0001906	cell killing
Adenosine	GO:0044838	cell quiescence
Adenosine	GO:0005911	cell-cell junction
Adenosine	GO:0007160	cell-matrix adhesion
Adenosine	GO:0030055	cell-substrate junction
Adenosine	GO:0006935	chemotaxis
Adenosine	GO:0043577	chemotropism
Adenosine	GO:0034360	chylomicron remnant
Adenosine	GO:0007623	circadian rhythm
Adenosine	GO:0007620	copulation
Adenosine	GO:0016482	cytosolic transport
Adenosine	GO:0030057	desmosome
Adenosine	GO:0098754	detoxification
Adenosine	GO:0032502	developmental process
Adenosine	GO:0060207	diestrus
Adenosine	GO:0042756	drinking behavior
Adenosine	GO:0042755	eating behavior
Adenosine	GO:0006897	endocytosis
Adenosine	GO:0051303	establishment of chromosome localization
Adenosine	GO:0060209	estrus
Adenosine	GO:0020012	evasion or tolerance of host immune response
Adenosine	GO:0051805	evasion or tolerance of immune response of other organism involved in symbiotic interaction
Adenosine	GO:0031012	extracellular matrix
Adenosine	GO:0005615	extracellular space
Adenosine	GO:0007631	feeding behavior
Adenosine	GO:0005925	focal adhesion
Adenosine	GO:0051318	G1 phase
Adenosine	GO:0051319	G2 phase
Adenosine	GO:0005921	gap junction
Adenosine	GO:0010467	gene expression
Adenosine	GO:0002432	granuloma formation
Adenosine	GO:0009630	gravitropism
Adenosine	GO:0040007	growth
Adenosine	GO:0030056	hemidesmosome
Adenosine	GO:0007157	heterophilic cell-cell adhesion via plasma membrane cell adhesion molecules
Adenosine	GO:0042538	hyperosmotic salinity response
Adenosine	GO:0002524	hypersensitivity
Adenosine	GO:0006955	immune response
Adenosine	GO:0002377	immunoglobulin production
Adenosine	GO:0006954	inflammatory response
Adenosine	GO:0045087	innate immune response
Adenosine	GO:0051325	interphase
Adenosine	GO:0042465	kinesis
Adenosine	GO:0040011	locomotion
Adenosine	GO:0002449	lymphocyte mediated immunity
Adenosine	GO:0000279	M phase
Adenosine	GO:0042696	menarche
Adenosine	GO:0042703	menstruation
Adenosine	GO:0008152	metabolic process
Adenosine	GO:0051323	metaphase
Adenosine	GO:0060210	metestrus
Adenosine	GO:0032259	methylation
Adenosine	GO:0001527	microfibril
Adenosine	GO:0060156	milk ejection reflex
Adenosine	GO:0031594	neuromuscular junction
Adenosine	GO:0009399	nitrogen fixation
Adenosine	GO:0006913	nucleocytoplasmic transport
Adenosine	GO:0070160	occluding junction
Adenosine	GO:0009405	pathogenesis
Adenosine	GO:0009638	phototropism
Adenosine	GO:0097195	pilomotor reflex
Adenosine	GO:0006907	pinocytosis
Adenosine	GO:0009506	plasmodesma
Adenosine	GO:0002120	predatory behavior
Adenosine	GO:0060208	proestrus
Adenosine	GO:0051324	prophase
Adenosine	GO:0030163	protein catabolic process
Adenosine	GO:0016485	protein processing
Adenosine	GO:0030908	protein splicing
Adenosine	GO:0015031	protein transport
Adenosine	GO:0006508	proteolysis
Adenosine	GO:0006898	receptor-mediated endocytosis
Adenosine	GO:0000003	reproduction
Adenosine	GO:0019098	reproductive behavior
Adenosine	GO:0042493	response to drug
Adenosine	GO:0009408	response to heat
Adenosine	GO:0017085	response to insecticide
Adenosine	GO:0006970	response to osmotic stress
Adenosine	GO:0060013	righting reflex
Adenosine	GO:0050658	RNA transport
Adenosine	GO:0051320	S phase
Adenosine	GO:0097264	self proteolysis
Adenosine	GO:0007548	sex differentiation
Adenosine	GO:0035176	social behavior
Adenosine	GO:0036268	swimming
Adenosine	GO:0044403	symbiosis, encompassing mutualism through parasitism
Adenosine	GO:0045202	synapse
Adenosine	GO:0002456	T cell mediated immunity
Adenosine	GO:0051326	telophase
Adenosine	GO:0009888	tissue development
Adenosine	GO:0006810	transport
Adenosine	GO:0009606	tropism
Adenosine	GO:0016068	type I hypersensitivity
Adenosine	GO:0001806	type IV hypersensitivity
Adenosine	GO:0019012	virion
Adenosine	GO:0042060	wound healing
ado-trastuzumab emtansine	GO:0006953	acute-phase response
ado-trastuzumab emtansine	GO:0005912	adherens junction
ado-trastuzumab emtansine	GO:0002118	aggressive behavior
ado-trastuzumab emtansine	GO:0051322	anaphase
ado-trastuzumab emtansine	GO:0009653	anatomical structure morphogenesis
ado-trastuzumab emtansine	GO:0019882	antigen processing and presentation
ado-trastuzumab emtansine	GO:0042590	antigen processing and presentation of exogenous peptide antigen via MHC class I
ado-trastuzumab emtansine	GO:0020033	antigenic variation
ado-trastuzumab emtansine	GO:0019954	asexual reproduction
ado-trastuzumab emtansine	GO:0007610	behavior
ado-trastuzumab emtansine	GO:0005923	bicellular tight junction
ado-trastuzumab emtansine	GO:0005975	carbohydrate metabolic process
ado-trastuzumab emtansine	GO:0007155	cell adhesion
ado-trastuzumab emtansine	GO:0098743	cell aggregation
ado-trastuzumab emtansine	GO:0030054	cell junction
ado-trastuzumab emtansine	GO:0001906	cell killing
ado-trastuzumab emtansine	GO:0044838	cell quiescence
ado-trastuzumab emtansine	GO:0005911	cell-cell junction
ado-trastuzumab emtansine	GO:0007160	cell-matrix adhesion
ado-trastuzumab emtansine	GO:0030055	cell-substrate junction
ado-trastuzumab emtansine	GO:0006935	chemotaxis
ado-trastuzumab emtansine	GO:0043577	chemotropism
ado-trastuzumab emtansine	GO:0007623	circadian rhythm
ado-trastuzumab emtansine	GO:0007620	copulation
ado-trastuzumab emtansine	GO:0016482	cytosolic transport
ado-trastuzumab emtansine	GO:0030057	desmosome
ado-trastuzumab emtansine	GO:0098754	detoxification
ado-trastuzumab emtansine	GO:0032502	developmental process
ado-trastuzumab emtansine	GO:0060207	diestrus
ado-trastuzumab emtansine	GO:0042756	drinking behavior
ado-trastuzumab emtansine	GO:0042755	eating behavior
ado-trastuzumab emtansine	GO:0006897	endocytosis
ado-trastuzumab emtansine	GO:0051303	establishment of chromosome localization
ado-trastuzumab emtansine	GO:0060209	estrus
ado-trastuzumab emtansine	GO:0020012	evasion or tolerance of host immune response
ado-trastuzumab emtansine	GO:0051805	evasion or tolerance of immune response of other organism involved in symbiotic interaction
ado-trastuzumab emtansine	GO:0031012	extracellular matrix
ado-trastuzumab emtansine	GO:0007631	feeding behavior
ado-trastuzumab emtansine	GO:0007565	female pregnancy
ado-trastuzumab emtansine	GO:0005925	focal adhesion
ado-trastuzumab emtansine	GO:0051318	G1 phase
ado-trastuzumab emtansine	GO:0051319	G2 phase
ado-trastuzumab emtansine	GO:0005921	gap junction
ado-trastuzumab emtansine	GO:0010467	gene expression
ado-trastuzumab emtansine	GO:0009630	gravitropism
ado-trastuzumab emtansine	GO:0040007	growth
ado-trastuzumab emtansine	GO:0030056	hemidesmosome
ado-trastuzumab emtansine	GO:0007157	heterophilic cell-cell adhesion via plasma membrane cell adhesion molecules
ado-trastuzumab emtansine	GO:0042538	hyperosmotic salinity response
ado-trastuzumab emtansine	GO:0002524	hypersensitivity
ado-trastuzumab emtansine	GO:0006955	immune response
ado-trastuzumab emtansine	GO:0002377	immunoglobulin production
ado-trastuzumab emtansine	GO:0006954	inflammatory response
ado-trastuzumab emtansine	GO:0045087	innate immune response
ado-trastuzumab emtansine	GO:0007320	insemination
ado-trastuzumab emtansine	GO:0051325	interphase
ado-trastuzumab emtansine	GO:0042465	kinesis
ado-trastuzumab emtansine	GO:0040011	locomotion
ado-trastuzumab emtansine	GO:0002449	lymphocyte mediated immunity
ado-trastuzumab emtansine	GO:0000279	M phase
ado-trastuzumab emtansine	GO:0042711	maternal behavior
ado-trastuzumab emtansine	GO:0042696	menarche
ado-trastuzumab emtansine	GO:0042703	menstruation
ado-trastuzumab emtansine	GO:0008152	metabolic process
ado-trastuzumab emtansine	GO:0051323	metaphase
ado-trastuzumab emtansine	GO:0060210	metestrus
ado-trastuzumab emtansine	GO:0032259	methylation
ado-trastuzumab emtansine	GO:0060156	milk ejection reflex
ado-trastuzumab emtansine	GO:0031594	neuromuscular junction
ado-trastuzumab emtansine	GO:0009399	nitrogen fixation
ado-trastuzumab emtansine	GO:0006913	nucleocytoplasmic transport
ado-trastuzumab emtansine	GO:0070160	occluding junction
ado-trastuzumab emtansine	GO:0018991	oviposition
ado-trastuzumab emtansine	GO:0007567	parturition
ado-trastuzumab emtansine	GO:0042712	paternal behavior
ado-trastuzumab emtansine	GO:0009405	pathogenesis
ado-trastuzumab emtansine	GO:0009638	phototropism
ado-trastuzumab emtansine	GO:0097195	pilomotor reflex
ado-trastuzumab emtansine	GO:0006907	pinocytosis
ado-trastuzumab emtansine	GO:0009506	plasmodesma
ado-trastuzumab emtansine	GO:0009856	pollination
ado-trastuzumab emtansine	GO:0002120	predatory behavior
ado-trastuzumab emtansine	GO:0060208	proestrus
ado-trastuzumab emtansine	GO:0051324	prophase
ado-trastuzumab emtansine	GO:0030163	protein catabolic process
ado-trastuzumab emtansine	GO:0016485	protein processing
ado-trastuzumab emtansine	GO:0030908	protein splicing
ado-trastuzumab emtansine	GO:0015031	protein transport
ado-trastuzumab emtansine	GO:0006508	proteolysis
ado-trastuzumab emtansine	GO:0006898	receptor-mediated endocytosis
ado-trastuzumab emtansine	GO:0000003	reproduction
ado-trastuzumab emtansine	GO:0019098	reproductive behavior
ado-trastuzumab emtansine	GO:0042493	response to drug
ado-trastuzumab emtansine	GO:0009408	response to heat
ado-trastuzumab emtansine	GO:0017085	response to insecticide
ado-trastuzumab emtansine	GO:0006970	response to osmotic stress
ado-trastuzumab emtansine	GO:0060013	righting reflex
ado-trastuzumab emtansine	GO:0050658	RNA transport
ado-trastuzumab emtansine	GO:0051320	S phase
ado-trastuzumab emtansine	GO:0097264	self proteolysis
ado-trastuzumab emtansine	GO:0007548	sex differentiation
ado-trastuzumab emtansine	GO:0035176	social behavior
ado-trastuzumab emtansine	GO:0036268	swimming
ado-trastuzumab emtansine	GO:0044403	symbiosis, encompassing mutualism through parasitism
ado-trastuzumab emtansine	GO:0045202	synapse
ado-trastuzumab emtansine	GO:0002456	T cell mediated immunity
ado-trastuzumab emtansine	GO:0051326	telophase
ado-trastuzumab emtansine	GO:0009888	tissue development
ado-trastuzumab emtansine	GO:0006810	transport
ado-trastuzumab emtansine	GO:0009606	tropism
ado-trastuzumab emtansine	GO:0016068	type I hypersensitivity
ado-trastuzumab emtansine	GO:0001806	type IV hypersensitivity
ado-trastuzumab emtansine	GO:0019012	virion
ado-trastuzumab emtansine	GO:0042060	wound healing
Amlodipine	GO:0006953	acute-phase response
Amlodipine	GO:0005912	adherens junction
Amlodipine	GO:0002118	aggressive behavior
Amlodipine	GO:0051322	anaphase
Amlodipine	GO:0009653	anatomical structure morphogenesis
Amlodipine	GO:0019882	antigen processing and presentation
Amlodipine	GO:0042590	antigen processing and presentation of exogenous peptide antigen via MHC class I
Amlodipine	GO:0020033	antigenic variation
Amlodipine	GO:0019954	asexual reproduction
Amlodipine	GO:0005604	basement membrane
Amlodipine	GO:0007610	behavior
Amlodipine	GO:0005923	bicellular tight junction
Amlodipine	GO:0007155	cell adhesion
Amlodipine	GO:0098743	cell aggregation
Amlodipine	GO:0030054	cell junction
Amlodipine	GO:0001906	cell killing
Amlodipine	GO:0044838	cell quiescence
Amlodipine	GO:0005911	cell-cell junction
Amlodipine	GO:0007160	cell-matrix adhesion
Amlodipine	GO:0030055	cell-substrate junction
Amlodipine	GO:0006935	chemotaxis
Amlodipine	GO:0043577	chemotropism
Amlodipine	GO:0034360	chylomicron remnant
Amlodipine	GO:0007623	circadian rhythm
Amlodipine	GO:0007620	copulation
Amlodipine	GO:0016482	cytosolic transport
Amlodipine	GO:0030057	desmosome
Amlodipine	GO:0032502	developmental process
Amlodipine	GO:0060207	diestrus
Amlodipine	GO:0042756	drinking behavior
Amlodipine	GO:0042755	eating behavior
Amlodipine	GO:0006897	endocytosis
Amlodipine	GO:0051303	establishment of chromosome localization
Amlodipine	GO:0060209	estrus
Amlodipine	GO:0020012	evasion or tolerance of host immune response
Amlodipine	GO:0051805	evasion or tolerance of immune response of other organism involved in symbiotic interaction
Amlodipine	GO:0031012	extracellular matrix
Amlodipine	GO:0005615	extracellular space
Amlodipine	GO:0007631	feeding behavior
Amlodipine	GO:0005925	focal adhesion
Amlodipine	GO:0051318	G1 phase
Amlodipine	GO:0051319	G2 phase
Amlodipine	GO:0005921	gap junction
Amlodipine	GO:0009630	gravitropism
Amlodipine	GO:0040007	growth
Amlodipine	GO:0030056	hemidesmosome
Amlodipine	GO:0007157	heterophilic cell-cell adhesion via plasma membrane cell adhesion molecules
Amlodipine	GO:0042538	hyperosmotic salinity response
Amlodipine	GO:0002524	hypersensitivity
Amlodipine	GO:0006955	immune response
Amlodipine	GO:0002376	immune system process
Amlodipine	GO:0002377	immunoglobulin production
Amlodipine	GO:0006954	inflammatory response
Amlodipine	GO:0045087	innate immune response
Amlodipine	GO:0016021	integral component of membrane
Amlodipine	GO:0051325	interphase
Amlodipine	GO:0042465	kinesis
Amlodipine	GO:0040011	locomotion
Amlodipine	GO:0002449	lymphocyte mediated immunity
Amlodipine	GO:0000279	M phase
Amlodipine	GO:0042696	menarche
Amlodipine	GO:0042703	menstruation
Amlodipine	GO:0051323	metaphase
Amlodipine	GO:0060210	metestrus
Amlodipine	GO:0001527	microfibril
Amlodipine	GO:0060156	milk ejection reflex
Amlodipine	GO:0031594	neuromuscular junction
Amlodipine	GO:0006913	nucleocytoplasmic transport
Amlodipine	GO:0070160	occluding junction
Amlodipine	GO:0009405	pathogenesis
Amlodipine	GO:0009638	phototropism
Amlodipine	GO:0097195	pilomotor reflex
Amlodipine	GO:0006907	pinocytosis
Amlodipine	GO:0009506	plasmodesma
Amlodipine	GO:0002120	predatory behavior
Amlodipine	GO:0060208	proestrus
Amlodipine	GO:0051324	prophase
Amlodipine	GO:0015031	protein transport
Amlodipine	GO:0006898	receptor-mediated endocytosis
Amlodipine	GO:0000003	reproduction
Amlodipine	GO:0019098	reproductive behavior
Amlodipine	GO:0042493	response to drug
Amlodipine	GO:0009408	response to heat
Amlodipine	GO:0017085	response to insecticide
Amlodipine	GO:0006970	response to osmotic stress
Amlodipine	GO:0060013	righting reflex
Amlodipine	GO:0050658	RNA transport
Amlodipine	GO:0051320	S phase
Amlodipine	GO:0007548	sex differentiation
Amlodipine	GO:0035176	social behavior
Amlodipine	GO:0036268	swimming
Amlodipine	GO:0044403	symbiosis, encompassing mutualism through parasitism
Amlodipine	GO:0045202	synapse
Amlodipine	GO:0002456	T cell mediated immunity
Amlodipine	GO:0051326	telophase
Amlodipine	GO:0009888	tissue development
Amlodipine	GO:0006810	transport
Amlodipine	GO:0009606	tropism
Amlodipine	GO:0016068	type I hypersensitivity
Amlodipine	GO:0001806	type IV hypersensitivity
Amlodipine	GO:0019012	virion
Amlodipine	GO:0042060	wound healing
Azacitidine	GO:0006953	acute-phase response
Azacitidine	GO:0005912	adherens junction
Azacitidine	GO:0002118	aggressive behavior
Azacitidine	GO:0051322	anaphase
Azacitidine	GO:0019882	antigen processing and presentation
Azacitidine	GO:0042590	antigen processing and presentation of exogenous peptide antigen via MHC class I
Azacitidine	GO:0020033	antigenic variation
Azacitidine	GO:0019954	asexual reproduction
Azacitidine	GO:0005604	basement membrane
Azacitidine	GO:0007610	behavior
Azacitidine	GO:0005923	bicellular tight junction
Azacitidine	GO:0007155	cell adhesion
Azacitidine	GO:0098743	cell aggregation
Azacitidine	GO:0030054	cell junction
Azacitidine	GO:0001906	cell killing
Azacitidine	GO:0044838	cell quiescence
Azacitidine	GO:0005911	cell-cell junction
Azacitidine	GO:0007160	cell-matrix adhesion
Azacitidine	GO:0030055	cell-substrate junction
Azacitidine	GO:0043263	cellulosome
Azacitidine	GO:0006935	chemotaxis
Azacitidine	GO:0043577	chemotropism
Azacitidine	GO:0007623	circadian rhythm
Azacitidine	GO:0007620	copulation
Azacitidine	GO:0016482	cytosolic transport
Azacitidine	GO:0030057	desmosome
Azacitidine	GO:0060207	diestrus
Azacitidine	GO:0042756	drinking behavior
Azacitidine	GO:0042755	eating behavior
Azacitidine	GO:0006897	endocytosis
Azacitidine	GO:0051303	establishment of chromosome localization
Azacitidine	GO:0060209	estrus
Azacitidine	GO:0020012	evasion or tolerance of host immune response
Azacitidine	GO:0051805	evasion or tolerance of immune response of other organism involved in symbiotic interaction
Azacitidine	GO:0031012	extracellular matrix
Azacitidine	GO:0005615	extracellular space
Azacitidine	GO:1903561	extracellular vesicle
Azacitidine	GO:0007631	feeding behavior
Azacitidine	GO:0007565	female pregnancy
Azacitidine	GO:0005925	focal adhesion
Azacitidine	GO:0051318	G1 phase
Azacitidine	GO:0051319	G2 phase
Azacitidine	GO:0005921	gap junction
Azacitidine	GO:0009630	gravitropism
Azacitidine	GO:0030056	hemidesmosome
Azacitidine	GO:0007157	heterophilic cell-cell adhesion via plasma membrane cell adhesion molecules
Azacitidine	GO:0042538	hyperosmotic salinity response
Azacitidine	GO:0002524	hypersensitivity
Azacitidine	GO:0006955	immune response
Azacitidine	GO:0002376	immune system process
Azacitidine	GO:0002377	immunoglobulin production
Azacitidine	GO:0006954	inflammatory response
Azacitidine	GO:0045087	innate immune response
Azacitidine	GO:0007320	insemination
Azacitidine	GO:0016021	integral component of membrane
Azacitidine	GO:0051325	interphase
Azacitidine	GO:0042465	kinesis
Azacitidine	GO:0040011	locomotion
Azacitidine	GO:0002449	lymphocyte mediated immunity
Azacitidine	GO:0000279	M phase
Azacitidine	GO:0042711	maternal behavior
Azacitidine	GO:0042696	menarche
Azacitidine	GO:0042703	menstruation
Azacitidine	GO:0051323	metaphase
Azacitidine	GO:0060210	metestrus
Azacitidine	GO:0001527	microfibril
Azacitidine	GO:0060156	milk ejection reflex
Azacitidine	GO:0031594	neuromuscular junction
Azacitidine	GO:0006913	nucleocytoplasmic transport
Azacitidine	GO:0070160	occluding junction
Azacitidine	GO:0043226	organelle
Azacitidine	GO:0031090	organelle membrane
Azacitidine	GO:0018991	oviposition
Azacitidine	GO:0007567	parturition
Azacitidine	GO:0042712	paternal behavior
Azacitidine	GO:0009405	pathogenesis
Azacitidine	GO:0009638	phototropism
Azacitidine	GO:0097195	pilomotor reflex
Azacitidine	GO:0006907	pinocytosis
Azacitidine	GO:0009506	plasmodesma
Azacitidine	GO:0009856	pollination
Azacitidine	GO:0002120	predatory behavior
Azacitidine	GO:0060208	proestrus
Azacitidine	GO:0051324	prophase
Azacitidine	GO:0015031	protein transport
Azacitidine	GO:0006898	receptor-mediated endocytosis
Azacitidine	GO:0000003	reproduction
Azacitidine	GO:0019098	reproductive behavior
Azacitidine	GO:0042493	response to drug
Azacitidine	GO:0009408	response to heat
Azacitidine	GO:0017085	response to insecticide
Azacitidine	GO:0006970	response to osmotic stress
Azacitidine	GO:0060013	righting reflex
Azacitidine	GO:0050658	RNA transport
Azacitidine	GO:0051320	S phase
Azacitidine	GO:0035176	social behavior
Azacitidine	GO:0036268	swimming
Azacitidine	GO:0044403	symbiosis, encompassing mutualism through parasitism
Azacitidine	GO:0045202	synapse
Azacitidine	GO:0002456	T cell mediated immunity
Azacitidine	GO:0051326	telophase
Azacitidine	GO:0006810	transport
Azacitidine	GO:0009606	tropism
Azacitidine	GO:0016068	type I hypersensitivity
Azacitidine	GO:0001806	type IV hypersensitivity
Azacitidine	GO:0019012	virion
Azacitidine	GO:0042060	wound healing
Bortezomib	GO:0005912	adherens junction
Bortezomib	GO:0002118	aggressive behavior
Bortezomib	GO:0051322	anaphase
Bortezomib	GO:0009653	anatomical structure morphogenesis
Bortezomib	GO:0019882	antigen processing and presentation
Bortezomib	GO:0042590	antigen processing and presentation of exogenous peptide antigen via MHC class I
Bortezomib	GO:0019954	asexual reproduction
Bortezomib	GO:0005604	basement membrane
Bortezomib	GO:0007610	behavior
Bortezomib	GO:0005923	bicellular tight junction
Bortezomib	GO:0007155	cell adhesion
Bortezomib	GO:0098743	cell aggregation
Bortezomib	GO:0030054	cell junction
Bortezomib	GO:0001906	cell killing
Bortezomib	GO:0044838	cell quiescence
Bortezomib	GO:0005911	cell-cell junction
Bortezomib	GO:0007160	cell-matrix adhesion
Bortezomib	GO:0030055	cell-substrate junction
Bortezomib	GO:0043263	cellulosome
Bortezomib	GO:0034360	chylomicron remnant
Bortezomib	GO:0007623	circadian rhythm
Bortezomib	GO:0007620	copulation
Bortezomib	GO:0016482	cytosolic transport
Bortezomib	GO:0030057	desmosome
Bortezomib	GO:0032502	developmental process
Bortezomib	GO:0060207	diestrus
Bortezomib	GO:0042756	drinking behavior
Bortezomib	GO:0042755	eating behavior
Bortezomib	GO:0006897	endocytosis
Bortezomib	GO:0051303	establishment of chromosome localization
Bortezomib	GO:0060209	estrus
Bortezomib	GO:0031012	extracellular matrix
Bortezomib	GO:0005615	extracellular space
Bortezomib	GO:1903561	extracellular vesicle
Bortezomib	GO:0007631	feeding behavior
Bortezomib	GO:0007565	female pregnancy
Bortezomib	GO:0005925	focal adhesion
Bortezomib	GO:0051318	G1 phase
Bortezomib	GO:0051319	G2 phase
Bortezomib	GO:0005921	gap junction
Bortezomib	GO:0040007	growth
Bortezomib	GO:0030056	hemidesmosome
Bortezomib	GO:0007157	heterophilic cell-cell adhesion via plasma membrane cell adhesion molecules
Bortezomib	GO:0002376	immune system process
Bortezomib	GO:0002377	immunoglobulin production
Bortezomib	GO:0007320	insemination
Bortezomib	GO:0016021	integral component of membrane
Bortezomib	GO:0051325	interphase
Bortezomib	GO:0040011	locomotion
Bortezomib	GO:0002449	lymphocyte mediated immunity
Bortezomib	GO:0000279	M phase
Bortezomib	GO:0042711	maternal behavior
Bortezomib	GO:0042696	menarche
Bortezomib	GO:0042703	menstruation
Bortezomib	GO:0051323	metaphase
Bortezomib	GO:0060210	metestrus
Bortezomib	GO:0001527	microfibril
Bortezomib	GO:0031594	neuromuscular junction
Bortezomib	GO:0006913	nucleocytoplasmic transport
Bortezomib	GO:0070160	occluding junction
Bortezomib	GO:0043226	organelle
Bortezomib	GO:0031090	organelle membrane
Bortezomib	GO:0018991	oviposition
Bortezomib	GO:0007567	parturition
Bortezomib	GO:0042712	paternal behavior
Bortezomib	GO:0009405	pathogenesis
Bortezomib	GO:0006907	pinocytosis
Bortezomib	GO:0009506	plasmodesma
Bortezomib	GO:0009856	pollination
Bortezomib	GO:0002120	predatory behavior
Bortezomib	GO:0060208	proestrus
Bortezomib	GO:0051324	prophase
Bortezomib	GO:0015031	protein transport
Bortezomib	GO:0006898	receptor-mediated endocytosis
Bortezomib	GO:0000003	reproduction
Bortezomib	GO:0019098	reproductive behavior
Bortezomib	GO:0050658	RNA transport
Bortezomib	GO:0051320	S phase
Bortezomib	GO:0007548	sex differentiation
Bortezomib	GO:0035176	social behavior
Bortezomib	GO:0036268	swimming
Bortezomib	GO:0044403	symbiosis, encompassing mutualism through parasitism
Bortezomib	GO:0045202	synapse
Bortezomib	GO:0051326	telophase
Bortezomib	GO:0009888	tissue development
Bortezomib	GO:0006810	transport
Bortezomib	GO:0019012	virion
Bupivacaine	GO:0002118	aggressive behavior
Bupivacaine	GO:0051322	anaphase
Bupivacaine	GO:0009653	anatomical structure morphogenesis
Bupivacaine	GO:0019882	antigen processing and presentation
Bupivacaine	GO:0042590	antigen processing and presentation of exogenous peptide antigen via MHC class I
Bupivacaine	GO:0006914	autophagy
Bupivacaine	GO:0007610	behavior
Bupivacaine	GO:0005975	carbohydrate metabolic process
Bupivacaine	GO:0007155	cell adhesion
Bupivacaine	GO:0098743	cell aggregation
Bupivacaine	GO:0001906	cell killing
Bupivacaine	GO:0044838	cell quiescence
Bupivacaine	GO:0007160	cell-matrix adhesion
Bupivacaine	GO:0006333	chromatin assembly or disassembly
Bupivacaine	GO:0031052	chromosome breakage
Bupivacaine	GO:0007623	circadian rhythm
Bupivacaine	GO:0019835	cytolysis
Bupivacaine	GO:0016482	cytosolic transport
Bupivacaine	GO:0032502	developmental process
Bupivacaine	GO:0060207	diestrus
Bupivacaine	GO:0006305	DNA alkylation
Bupivacaine	GO:0006323	DNA packaging
Bupivacaine	GO:0006310	DNA recombination
Bupivacaine	GO:0006260	DNA replication
Bupivacaine	GO:0042756	drinking behavior
Bupivacaine	GO:0042755	eating behavior
Bupivacaine	GO:0006897	endocytosis
Bupivacaine	GO:0051303	establishment of chromosome localization
Bupivacaine	GO:0019043	establishment of viral latency
Bupivacaine	GO:0060209	estrus
Bupivacaine	GO:0007631	feeding behavior
Bupivacaine	GO:0000128	flocculation
Bupivacaine	GO:0051318	G1 phase
Bupivacaine	GO:0051319	G2 phase
Bupivacaine	GO:0035822	gene conversion
Bupivacaine	GO:0010467	gene expression
Bupivacaine	GO:0006091	generation of precursor metabolites and energy
Bupivacaine	GO:0040007	growth
Bupivacaine	GO:0007157	heterophilic cell-cell adhesion via plasma membrane cell adhesion molecules
Bupivacaine	GO:0002377	immunoglobulin production
Bupivacaine	GO:0051325	interphase
Bupivacaine	GO:0040011	locomotion
Bupivacaine	GO:0002449	lymphocyte mediated immunity
Bupivacaine	GO:0000279	M phase
Bupivacaine	GO:0061025	membrane fusion
Bupivacaine	GO:0042696	menarche
Bupivacaine	GO:0042703	menstruation
Bupivacaine	GO:0008152	metabolic process
Bupivacaine	GO:0051323	metaphase
Bupivacaine	GO:0060210	metestrus
Bupivacaine	GO:0032259	methylation
Bupivacaine	GO:0009399	nitrogen fixation
Bupivacaine	GO:0019184	nonribosomal peptide biosynthetic process
Bupivacaine	GO:0000280	nuclear division
Bupivacaine	GO:0000184	nuclear-transcribed mRNA catabolic process, nonsense-mediated decay
Bupivacaine	GO:0006913	nucleocytoplasmic transport
Bupivacaine	GO:0009405	pathogenesis
Bupivacaine	GO:0043043	peptide biosynthetic process
Bupivacaine	GO:0016310	phosphorylation
Bupivacaine	GO:0015979	photosynthesis
Bupivacaine	GO:0019684	photosynthesis, light reaction
Bupivacaine	GO:0006907	pinocytosis
Bupivacaine	GO:0043687	post-translational protein modification
Bupivacaine	GO:0002120	predatory behavior
Bupivacaine	GO:0060208	proestrus
Bupivacaine	GO:0051324	prophase
Bupivacaine	GO:0030163	protein catabolic process
Bupivacaine	GO:0030164	protein denaturation
Bupivacaine	GO:0006457	protein folding
Bupivacaine	GO:0018342	protein prenylation
Bupivacaine	GO:0016485	protein processing
Bupivacaine	GO:0042026	protein refolding
Bupivacaine	GO:0030908	protein splicing
Bupivacaine	GO:0016925	protein sumoylation
Bupivacaine	GO:0015031	protein transport
Bupivacaine	GO:0016567	protein ubiquitination
Bupivacaine	GO:0043335	protein unfolding
Bupivacaine	GO:0006508	proteolysis
Bupivacaine	GO:0006898	receptor-mediated endocytosis
Bupivacaine	GO:0019046	release from viral latency
Bupivacaine	GO:0019098	reproductive behavior
Bupivacaine	GO:0001171	reverse transcription
Bupivacaine	GO:0031123	RNA 3'-end processing
Bupivacaine	GO:0034337	RNA folding
Bupivacaine	GO:0009451	RNA modification
Bupivacaine	GO:0043631	RNA polyadenylation
Bupivacaine	GO:0006396	RNA processing
Bupivacaine	GO:0008380	RNA splicing
Bupivacaine	GO:0050658	RNA transport
Bupivacaine	GO:0051320	S phase
Bupivacaine	GO:0097264	self proteolysis
Bupivacaine	GO:0007548	sex differentiation
Bupivacaine	GO:0035176	social behavior
Bupivacaine	GO:0036268	swimming
Bupivacaine	GO:0044403	symbiosis, encompassing mutualism through parasitism
Bupivacaine	GO:0051326	telophase
Bupivacaine	GO:0009888	tissue development
Bupivacaine	GO:0006351	transcription, DNA-templated
Bupivacaine	GO:0006412	translation
Bupivacaine	GO:0006452	translational frameshifting
Bupivacaine	GO:0006413	translational initiation
Bupivacaine	GO:0006810	transport
Bupivacaine	GO:0019061	uncoating of virus
Bupivacaine	GO:0019079	viral genome replication
Bupivacaine	GO:0019042	viral latency
Bupivacaine	GO:0019058	viral life cycle
Bupivacaine	GO:0016032	viral process
Bupivacaine	GO:0019068	virion assembly
Calcitriol	GO:0001508	action potential
Calcitriol	GO:0006953	acute-phase response
Calcitriol	GO:0005912	adherens junction
Calcitriol	GO:0002118	aggressive behavior
Calcitriol	GO:0051322	anaphase
Calcitriol	GO:0020033	antigenic variation
Calcitriol	GO:0019954	asexual reproduction
Calcitriol	GO:0005604	basement membrane
Calcitriol	GO:0007610	behavior
Calcitriol	GO:0005923	bicellular tight junction
Calcitriol	GO:0007155	cell adhesion
Calcitriol	GO:0098743	cell aggregation
Calcitriol	GO:0030054	cell junction
Calcitriol	GO:0001906	cell killing
Calcitriol	GO:0044838	cell quiescence
Calcitriol	GO:0005911	cell-cell junction
Calcitriol	GO:0007160	cell-matrix adhesion
Calcitriol	GO:0030055	cell-substrate junction
Calcitriol	GO:0043263	cellulosome
Calcitriol	GO:0006935	chemotaxis
Calcitriol	GO:0043577	chemotropism
Calcitriol	GO:0034360	chylomicron remnant
Calcitriol	GO:0007623	circadian rhythm
Calcitriol	GO:0007620	copulation
Calcitriol	GO:0016482	cytosolic transport
Calcitriol	GO:0030057	desmosome
Calcitriol	GO:0060207	diestrus
Calcitriol	GO:0007549	dosage compensation
Calcitriol	GO:0009048	dosage compensation by inactivation of X chromosome
Calcitriol	GO:0042756	drinking behavior
Calcitriol	GO:0042755	eating behavior
Calcitriol	GO:0006897	endocytosis
Calcitriol	GO:0051303	establishment of chromosome localization
Calcitriol	GO:0060209	estrus
Calcitriol	GO:0020012	evasion or tolerance of host immune response
Calcitriol	GO:0051805	evasion or tolerance of immune response of other organism involved in symbiotic interaction
Calcitriol	GO:0031012	extracellular matrix
Calcitriol	GO:0005615	extracellular space
Calcitriol	GO:1903561	extracellular vesicle
Calcitriol	GO:0007631	feeding behavior
Calcitriol	GO:0007565	female pregnancy
Calcitriol	GO:0042730	fibrinolysis
Calcitriol	GO:0005925	focal adhesion
Calcitriol	GO:0051318	G1 phase
Calcitriol	GO:0051319	G2 phase
Calcitriol	GO:0005921	gap junction
Calcitriol	GO:0009630	gravitropism
Calcitriol	GO:0030056	hemidesmosome
Calcitriol	GO:0007157	heterophilic cell-cell adhesion via plasma membrane cell adhesion molecules
Calcitriol	GO:0042592	homeostatic process
Calcitriol	GO:0042538	hyperosmotic salinity response
Calcitriol	GO:0006954	inflammatory response
Calcitriol	GO:0007320	insemination
Calcitriol	GO:0016021	integral component of membrane
Calcitriol	GO:0051325	interphase
Calcitriol	GO:0042465	kinesis
Calcitriol	GO:0040011	locomotion
Calcitriol	GO:0060292	long term synaptic depression
Calcitriol	GO:0060291	long-term synaptic potentiation
Calcitriol	GO:0000279	M phase
Calcitriol	GO:0042711	maternal behavior
Calcitriol	GO:0042696	menarche
Calcitriol	GO:0042703	menstruation
Calcitriol	GO:0051323	metaphase
Calcitriol	GO:0060210	metestrus
Calcitriol	GO:0001527	microfibril
Calcitriol	GO:0060156	milk ejection reflex
Calcitriol	GO:0033638	modulation by symbiont of host response to heat
Calcitriol	GO:0007194	negative regulation of adenylate cyclase activity
Calcitriol	GO:0016525	negative regulation of angiogenesis
Calcitriol	GO:0045786	negative regulation of cell cycle
Calcitriol	GO:0070317	negative regulation of G0 to G1 transition
Calcitriol	GO:0045835	negative regulation of meiotic nuclear division
Calcitriol	GO:0045839	negative regulation of mitotic nuclear division
Calcitriol	GO:1902679	negative regulation of RNA biosynthetic process
Calcitriol	GO:0031594	neuromuscular junction
Calcitriol	GO:0006913	nucleocytoplasmic transport
Calcitriol	GO:0070160	occluding junction
Calcitriol	GO:0043226	organelle
Calcitriol	GO:0031090	organelle membrane
Calcitriol	GO:0018991	oviposition
Calcitriol	GO:0007567	parturition
Calcitriol	GO:0042712	paternal behavior
Calcitriol	GO:0009405	pathogenesis
Calcitriol	GO:0009638	phototropism
Calcitriol	GO:0097195	pilomotor reflex
Calcitriol	GO:0006907	pinocytosis
Calcitriol	GO:0009506	plasmodesma
Calcitriol	GO:0009856	pollination
Calcitriol	GO:0045766	positive regulation of angiogenesis
Calcitriol	GO:0043065	positive regulation of apoptotic process
Calcitriol	GO:0045836	positive regulation of meiotic nuclear division
Calcitriol	GO:0045840	positive regulation of mitotic nuclear division
Calcitriol	GO:0035815	positive regulation of renal sodium excretion
Calcitriol	GO:0002120	predatory behavior
Calcitriol	GO:0060208	proestrus
Calcitriol	GO:0051324	prophase
Calcitriol	GO:0015031	protein transport
Calcitriol	GO:0005578	proteinaceous extracellular matrix
Calcitriol	GO:0006898	receptor-mediated endocytosis
Calcitriol	GO:0032098	regulation of appetite
Calcitriol	GO:0051726	regulation of cell cycle
Calcitriol	GO:0010564	regulation of cell cycle process
Calcitriol	GO:0008360	regulation of cell shape
Calcitriol	GO:0044030	regulation of DNA methylation
Calcitriol	GO:0010468	regulation of gene expression
Calcitriol	GO:0008016	regulation of heart contraction
Calcitriol	GO:0031396	regulation of protein ubiquitination
Calcitriol	GO:0030162	regulation of proteolysis
Calcitriol	GO:0009966	regulation of signal transduction
Calcitriol	GO:0000003	reproduction
Calcitriol	GO:0019098	reproductive behavior
Calcitriol	GO:0042493	response to drug
Calcitriol	GO:0009408	response to heat
Calcitriol	GO:0017085	response to insecticide
Calcitriol	GO:0006970	response to osmotic stress
Calcitriol	GO:0060013	righting reflex
Calcitriol	GO:0050658	RNA transport
Calcitriol	GO:0051320	S phase
Calcitriol	GO:0035176	social behavior
Calcitriol	GO:0036268	swimming
Calcitriol	GO:0044403	symbiosis, encompassing mutualism through parasitism
Calcitriol	GO:0045202	synapse
Calcitriol	GO:0051326	telophase
Calcitriol	GO:0006810	transport
Calcitriol	GO:0009606	tropism
Calcitriol	GO:0019012	virion
Calcitriol	GO:0030104	water homeostasis
Calcitriol	GO:0042060	wound healing
Cholecalciferol	GO:0001508	action potential
Cholecalciferol	GO:0006953	acute-phase response
Cholecalciferol	GO:0005912	adherens junction
Cholecalciferol	GO:0002118	aggressive behavior
Cholecalciferol	GO:0051322	anaphase
Cholecalciferol	GO:0019882	antigen processing and presentation
Cholecalciferol	GO:0042590	antigen processing and presentation of exogenous peptide antigen via MHC class I
Cholecalciferol	GO:0020033	antigenic variation
Cholecalciferol	GO:0019954	asexual reproduction
Cholecalciferol	GO:0005604	basement membrane
Cholecalciferol	GO:0007610	behavior
Cholecalciferol	GO:0005923	bicellular tight junction
Cholecalciferol	GO:0007155	cell adhesion
Cholecalciferol	GO:0098743	cell aggregation
Cholecalciferol	GO:0030054	cell junction
Cholecalciferol	GO:0001906	cell killing
Cholecalciferol	GO:0044838	cell quiescence
Cholecalciferol	GO:0005911	cell-cell junction
Cholecalciferol	GO:0007160	cell-matrix adhesion
Cholecalciferol	GO:0030055	cell-substrate junction
Cholecalciferol	GO:0006935	chemotaxis
Cholecalciferol	GO:0043577	chemotropism
Cholecalciferol	GO:0034360	chylomicron remnant
Cholecalciferol	GO:0007623	circadian rhythm
Cholecalciferol	GO:0007620	copulation
Cholecalciferol	GO:0030057	desmosome
Cholecalciferol	GO:0060207	diestrus
Cholecalciferol	GO:0007549	dosage compensation
Cholecalciferol	GO:0009048	dosage compensation by inactivation of X chromosome
Cholecalciferol	GO:0042756	drinking behavior
Cholecalciferol	GO:0042755	eating behavior
Cholecalciferol	GO:0060209	estrus
Cholecalciferol	GO:0020012	evasion or tolerance of host immune response
Cholecalciferol	GO:0051805	evasion or tolerance of immune response of other organism involved in symbiotic interaction
Cholecalciferol	GO:0031012	extracellular matrix
Cholecalciferol	GO:0005615	extracellular space
Cholecalciferol	GO:0007631	feeding behavior
Cholecalciferol	GO:0042730	fibrinolysis
Cholecalciferol	GO:0005925	focal adhesion
Cholecalciferol	GO:0051318	G1 phase
Cholecalciferol	GO:0051319	G2 phase
Cholecalciferol	GO:0005921	gap junction
Cholecalciferol	GO:0002432	granuloma formation
Cholecalciferol	GO:0009630	gravitropism
Cholecalciferol	GO:0040007	growth
Cholecalciferol	GO:0030056	hemidesmosome
Cholecalciferol	GO:0007157	heterophilic cell-cell adhesion via plasma membrane cell adhesion molecules
Cholecalciferol	GO:0042592	homeostatic process
Cholecalciferol	GO:0042538	hyperosmotic salinity response
Cholecalciferol	GO:0002524	hypersensitivity
Cholecalciferol	GO:0006955	immune response
Cholecalciferol	GO:0002376	immune system process
Cholecalciferol	GO:0002377	immunoglobulin production
Cholecalciferol	GO:0006954	inflammatory response
Cholecalciferol	GO:0045087	innate immune response
Cholecalciferol	GO:0051325	interphase
Cholecalciferol	GO:0042465	kinesis
Cholecalciferol	GO:0040011	locomotion
Cholecalciferol	GO:0060292	long term synaptic depression
Cholecalciferol	GO:0060291	long-term synaptic potentiation
Cholecalciferol	GO:0002449	lymphocyte mediated immunity
Cholecalciferol	GO:0000279	M phase
Cholecalciferol	GO:0042696	menarche
Cholecalciferol	GO:0042703	menstruation
Cholecalciferol	GO:0051323	metaphase
Cholecalciferol	GO:0060210	metestrus
Cholecalciferol	GO:0001527	microfibril
Cholecalciferol	GO:0060156	milk ejection reflex
Cholecalciferol	GO:0033638	modulation by symbiont of host response to heat
Cholecalciferol	GO:0007194	negative regulation of adenylate cyclase activity
Cholecalciferol	GO:0016525	negative regulation of angiogenesis
Cholecalciferol	GO:0045786	negative regulation of cell cycle
Cholecalciferol	GO:0070317	negative regulation of G0 to G1 transition
Cholecalciferol	GO:0045835	negative regulation of meiotic nuclear division
Cholecalciferol	GO:0045839	negative regulation of mitotic nuclear division
Cholecalciferol	GO:1902679	negative regulation of RNA biosynthetic process
Cholecalciferol	GO:0031594	neuromuscular junction
Cholecalciferol	GO:0070160	occluding junction
Cholecalciferol	GO:0009405	pathogenesis
Cholecalciferol	GO:0009638	phototropism
Cholecalciferol	GO:0097195	pilomotor reflex
Cholecalciferol	GO:0009506	plasmodesma
Cholecalciferol	GO:0045766	positive regulation of angiogenesis
Cholecalciferol	GO:0043065	positive regulation of apoptotic process
Cholecalciferol	GO:0045836	positive regulation of meiotic nuclear division
Cholecalciferol	GO:0045840	positive regulation of mitotic nuclear division
Cholecalciferol	GO:0035815	positive regulation of renal sodium excretion
Cholecalciferol	GO:0002120	predatory behavior
Cholecalciferol	GO:0060208	proestrus
Cholecalciferol	GO:0051324	prophase
Cholecalciferol	GO:0032098	regulation of appetite
Cholecalciferol	GO:0051726	regulation of cell cycle
Cholecalciferol	GO:0010564	regulation of cell cycle process
Cholecalciferol	GO:0008360	regulation of cell shape
Cholecalciferol	GO:0044030	regulation of DNA methylation
Cholecalciferol	GO:0010468	regulation of gene expression
Cholecalciferol	GO:0031396	regulation of protein ubiquitination
Cholecalciferol	GO:0030162	regulation of proteolysis
Cholecalciferol	GO:0009966	regulation of signal transduction
Cholecalciferol	GO:0000003	reproduction
Cholecalciferol	GO:0019098	reproductive behavior
Cholecalciferol	GO:0042493	response to drug
Cholecalciferol	GO:0009408	response to heat
Cholecalciferol	GO:0017085	response to insecticide
Cholecalciferol	GO:0006970	response to osmotic stress
Cholecalciferol	GO:0060013	righting reflex
Cholecalciferol	GO:0051320	S phase
Cholecalciferol	GO:0035176	social behavior
Cholecalciferol	GO:0036268	swimming
Cholecalciferol	GO:0044403	symbiosis, encompassing mutualism through parasitism
Cholecalciferol	GO:0045202	synapse
Cholecalciferol	GO:0002456	T cell mediated immunity
Cholecalciferol	GO:0051326	telophase
Cholecalciferol	GO:0009606	tropism
Cholecalciferol	GO:0016068	type I hypersensitivity
Cholecalciferol	GO:0001806	type IV hypersensitivity
Cholecalciferol	GO:0019012	virion
Cholecalciferol	GO:0030104	water homeostasis
Cholecalciferol	GO:0042060	wound healing
Clotrimazole	GO:0001508	action potential
Clotrimazole	GO:0006953	acute-phase response
Clotrimazole	GO:0005912	adherens junction
Clotrimazole	GO:0002118	aggressive behavior
Clotrimazole	GO:0051322	anaphase
Clotrimazole	GO:0009653	anatomical structure morphogenesis
Clotrimazole	GO:0019882	antigen processing and presentation
Clotrimazole	GO:0042590	antigen processing and presentation of exogenous peptide antigen via MHC class I
Clotrimazole	GO:0020033	antigenic variation
Clotrimazole	GO:0019954	asexual reproduction
Clotrimazole	GO:0005604	basement membrane
Clotrimazole	GO:0007610	behavior
Clotrimazole	GO:0005923	bicellular tight junction
Clotrimazole	GO:0007155	cell adhesion
Clotrimazole	GO:0098743	cell aggregation
Clotrimazole	GO:0030054	cell junction
Clotrimazole	GO:0001906	cell killing
Clotrimazole	GO:0044838	cell quiescence
Clotrimazole	GO:0005911	cell-cell junction
Clotrimazole	GO:0007160	cell-matrix adhesion
Clotrimazole	GO:0030055	cell-substrate junction
Clotrimazole	GO:0043263	cellulosome
Clotrimazole	GO:0006935	chemotaxis
Clotrimazole	GO:0043577	chemotropism
Clotrimazole	GO:0034360	chylomicron remnant
Clotrimazole	GO:0007623	circadian rhythm
Clotrimazole	GO:0007620	copulation
Clotrimazole	GO:0030057	desmosome
Clotrimazole	GO:0032502	developmental process
Clotrimazole	GO:0060207	diestrus
Clotrimazole	GO:0007549	dosage compensation
Clotrimazole	GO:0009048	dosage compensation by inactivation of X chromosome
Clotrimazole	GO:0042756	drinking behavior
Clotrimazole	GO:0042755	eating behavior
Clotrimazole	GO:0060209	estrus
Clotrimazole	GO:0020012	evasion or tolerance of host immune response
Clotrimazole	GO:0051805	evasion or tolerance of immune response of other organism involved in symbiotic interaction
Clotrimazole	GO:0031012	extracellular matrix
Clotrimazole	GO:0005615	extracellular space
Clotrimazole	GO:1903561	extracellular vesicle
Clotrimazole	GO:0007631	feeding behavior
Clotrimazole	GO:0007565	female pregnancy
Clotrimazole	GO:0042730	fibrinolysis
Clotrimazole	GO:0005925	focal adhesion
Clotrimazole	GO:0051318	G1 phase
Clotrimazole	GO:0051319	G2 phase
Clotrimazole	GO:0005921	gap junction
Clotrimazole	GO:0009630	gravitropism
Clotrimazole	GO:0040007	growth
Clotrimazole	GO:0030056	hemidesmosome
Clotrimazole	GO:0007157	heterophilic cell-cell adhesion via plasma membrane cell adhesion molecules
Clotrimazole	GO:0042592	homeostatic process
Clotrimazole	GO:0042538	hyperosmotic salinity response
Clotrimazole	GO:0002524	hypersensitivity
Clotrimazole	GO:0006955	immune response
Clotrimazole	GO:0002377	immunoglobulin production
Clotrimazole	GO:0006954	inflammatory response
Clotrimazole	GO:0045087	innate immune response
Clotrimazole	GO:0007320	insemination
Clotrimazole	GO:0051325	interphase
Clotrimazole	GO:0042465	kinesis
Clotrimazole	GO:0040011	locomotion
Clotrimazole	GO:0060292	long term synaptic depression
Clotrimazole	GO:0060291	long-term synaptic potentiation
Clotrimazole	GO:0002449	lymphocyte mediated immunity
Clotrimazole	GO:0000279	M phase
Clotrimazole	GO:0042711	maternal behavior
Clotrimazole	GO:0042696	menarche
Clotrimazole	GO:0042703	menstruation
Clotrimazole	GO:0051323	metaphase
Clotrimazole	GO:0060210	metestrus
Clotrimazole	GO:0001527	microfibril
Clotrimazole	GO:0060156	milk ejection reflex
Clotrimazole	GO:0033638	modulation by symbiont of host response to heat
Clotrimazole	GO:0007194	negative regulation of adenylate cyclase activity
Clotrimazole	GO:0016525	negative regulation of angiogenesis
Clotrimazole	GO:0045786	negative regulation of cell cycle
Clotrimazole	GO:0070317	negative regulation of G0 to G1 transition
Clotrimazole	GO:0045835	negative regulation of meiotic nuclear division
Clotrimazole	GO:0045839	negative regulation of mitotic nuclear division
Clotrimazole	GO:1902679	negative regulation of RNA biosynthetic process
Clotrimazole	GO:0031594	neuromuscular junction
Clotrimazole	GO:0070160	occluding junction
Clotrimazole	GO:0043226	organelle
Clotrimazole	GO:0018991	oviposition
Clotrimazole	GO:0007567	parturition
Clotrimazole	GO:0042712	paternal behavior
Clotrimazole	GO:0009405	pathogenesis
Clotrimazole	GO:0009638	phototropism
Clotrimazole	GO:0097195	pilomotor reflex
Clotrimazole	GO:0009506	plasmodesma
Clotrimazole	GO:0009856	pollination
Clotrimazole	GO:0045766	positive regulation of angiogenesis
Clotrimazole	GO:0043065	positive regulation of apoptotic process
Clotrimazole	GO:0045836	positive regulation of meiotic nuclear division
Clotrimazole	GO:0045840	positive regulation of mitotic nuclear division
Clotrimazole	GO:0035815	positive regulation of renal sodium excretion
Clotrimazole	GO:0002120	predatory behavior
Clotrimazole	GO:0060208	proestrus
Clotrimazole	GO:0051324	prophase
Clotrimazole	GO:0032098	regulation of appetite
Clotrimazole	GO:0051726	regulation of cell cycle
Clotrimazole	GO:0010564	regulation of cell cycle process
Clotrimazole	GO:0008360	regulation of cell shape
Clotrimazole	GO:0044030	regulation of DNA methylation
Clotrimazole	GO:0010468	regulation of gene expression
Clotrimazole	GO:0031396	regulation of protein ubiquitination
Clotrimazole	GO:0030162	regulation of proteolysis
Clotrimazole	GO:0009966	regulation of signal transduction
Clotrimazole	GO:0000003	reproduction
Clotrimazole	GO:0019098	reproductive behavior
Clotrimazole	GO:0042493	response to drug
Clotrimazole	GO:0009408	response to heat
Clotrimazole	GO:0017085	response to insecticide
Clotrimazole	GO:0006970	response to osmotic stress
Clotrimazole	GO:0060013	righting reflex
Clotrimazole	GO:0051320	S phase
Clotrimazole	GO:0007548	sex differentiation
Clotrimazole	GO:0035176	social behavior
Clotrimazole	GO:0036268	swimming
Clotrimazole	GO:0044403	symbiosis, encompassing mutualism through parasitism
Clotrimazole	GO:0045202	synapse
Clotrimazole	GO:0002456	T cell mediated immunity
Clotrimazole	GO:0051326	telophase
Clotrimazole	GO:0009888	tissue development
Clotrimazole	GO:0009606	tropism
Clotrimazole	GO:0016068	type I hypersensitivity
Clotrimazole	GO:0001806	type IV hypersensitivity
Clotrimazole	GO:0019012	virion
Clotrimazole	GO:0030104	water homeostasis
Clotrimazole	GO:0042060	wound healing
Cytarabine	GO:0001508	action potential
Cytarabine	GO:0002118	aggressive behavior
Cytarabine	GO:0009653	anatomical structure morphogenesis
Cytarabine	GO:0019882	antigen processing and presentation
Cytarabine	GO:0042590	antigen processing and presentation of exogenous peptide antigen via MHC class I
Cytarabine	GO:0019954	asexual reproduction
Cytarabine	GO:0007610	behavior
Cytarabine	GO:0007155	cell adhesion
Cytarabine	GO:0098743	cell aggregation
Cytarabine	GO:0001906	cell killing
Cytarabine	GO:0007160	cell-matrix adhesion
Cytarabine	GO:0007623	circadian rhythm
Cytarabine	GO:0007620	copulation
Cytarabine	GO:0016482	cytosolic transport
Cytarabine	GO:0032502	developmental process
Cytarabine	GO:0007549	dosage compensation
Cytarabine	GO:0009048	dosage compensation by inactivation of X chromosome
Cytarabine	GO:0042756	drinking behavior
Cytarabine	GO:0042755	eating behavior
Cytarabine	GO:0006897	endocytosis
Cytarabine	GO:0051303	establishment of chromosome localization
Cytarabine	GO:0007631	feeding behavior
Cytarabine	GO:0007565	female pregnancy
Cytarabine	GO:0042730	fibrinolysis
Cytarabine	GO:0040007	growth
Cytarabine	GO:0007157	heterophilic cell-cell adhesion via plasma membrane cell adhesion molecules
Cytarabine	GO:0042592	homeostatic process
Cytarabine	GO:0002376	immune system process
Cytarabine	GO:0002377	immunoglobulin production
Cytarabine	GO:0007320	insemination
Cytarabine	GO:0040011	locomotion
Cytarabine	GO:0060292	long term synaptic depression
Cytarabine	GO:0060291	long-term synaptic potentiation
Cytarabine	GO:0002449	lymphocyte mediated immunity
Cytarabine	GO:0042711	maternal behavior
Cytarabine	GO:0033638	modulation by symbiont of host response to heat
Cytarabine	GO:0007194	negative regulation of adenylate cyclase activity
Cytarabine	GO:0016525	negative regulation of angiogenesis
Cytarabine	GO:0045786	negative regulation of cell cycle
Cytarabine	GO:0070317	negative regulation of G0 to G1 transition
Cytarabine	GO:0045835	negative regulation of meiotic nuclear division
Cytarabine	GO:0045839	negative regulation of mitotic nuclear division
Cytarabine	GO:1902679	negative regulation of RNA biosynthetic process
Cytarabine	GO:0006913	nucleocytoplasmic transport
Cytarabine	GO:0018991	oviposition
Cytarabine	GO:0007567	parturition
Cytarabine	GO:0042712	paternal behavior
Cytarabine	GO:0009405	pathogenesis
Cytarabine	GO:0006907	pinocytosis
Cytarabine	GO:0009856	pollination
Cytarabine	GO:0045766	positive regulation of angiogenesis
Cytarabine	GO:0043065	positive regulation of apoptotic process
Cytarabine	GO:0045836	positive regulation of meiotic nuclear division
Cytarabine	GO:0045840	positive regulation of mitotic nuclear division
Cytarabine	GO:0035815	positive regulation of renal sodium excretion
Cytarabine	GO:0002120	predatory behavior
Cytarabine	GO:0015031	protein transport
Cytarabine	GO:0006898	receptor-mediated endocytosis
Cytarabine	GO:0051726	regulation of cell cycle
Cytarabine	GO:0010564	regulation of cell cycle process
Cytarabine	GO:0008360	regulation of cell shape
Cytarabine	GO:0044030	regulation of DNA methylation
Cytarabine	GO:0010468	regulation of gene expression
Cytarabine	GO:0031396	regulation of protein ubiquitination
Cytarabine	GO:0030162	regulation of proteolysis
Cytarabine	GO:0009966	regulation of signal transduction
Cytarabine	GO:0000003	reproduction
Cytarabine	GO:0019098	reproductive behavior
Cytarabine	GO:0050658	RNA transport
Cytarabine	GO:0007548	sex differentiation
Cytarabine	GO:0035176	social behavior
Cytarabine	GO:0036268	swimming
Cytarabine	GO:0044403	symbiosis, encompassing mutualism through parasitism
Cytarabine	GO:0009888	tissue development
Cytarabine	GO:0006810	transport
Cytarabine	GO:0030104	water homeostasis
Dantrolene	GO:0005912	adherens junction
Dantrolene	GO:0005604	basement membrane
Dantrolene	GO:0005923	bicellular tight junction
Dantrolene	GO:0030054	cell junction
Dantrolene	GO:0005911	cell-cell junction
Dantrolene	GO:0030055	cell-substrate junction
Dantrolene	GO:0034360	chylomicron remnant
Dantrolene	GO:0030057	desmosome
Dantrolene	GO:0031012	extracellular matrix
Dantrolene	GO:0005615	extracellular space
Dantrolene	GO:0005925	focal adhesion
Dantrolene	GO:0005921	gap junction
Dantrolene	GO:0030056	hemidesmosome
Dantrolene	GO:0001527	microfibril
Dantrolene	GO:0070160	occluding junction
Dantrolene	GO:0009506	plasmodesma
Dantrolene	GO:0019012	virion
Dexamethasone	GO:0001508	action potential
Dexamethasone	GO:0005912	adherens junction
Dexamethasone	GO:0002118	aggressive behavior
Dexamethasone	GO:0051322	anaphase
Dexamethasone	GO:0009653	anatomical structure morphogenesis
Dexamethasone	GO:0019954	asexual reproduction
Dexamethasone	GO:0005604	basement membrane
Dexamethasone	GO:0007610	behavior
Dexamethasone	GO:0005923	bicellular tight junction
Dexamethasone	GO:0007155	cell adhesion
Dexamethasone	GO:0098743	cell aggregation
Dexamethasone	GO:0030054	cell junction
Dexamethasone	GO:0001906	cell killing
Dexamethasone	GO:0044838	cell quiescence
Dexamethasone	GO:0005911	cell-cell junction
Dexamethasone	GO:0007160	cell-matrix adhesion
Dexamethasone	GO:0030055	cell-substrate junction
Dexamethasone	GO:0043263	cellulosome
Dexamethasone	GO:0034360	chylomicron remnant
Dexamethasone	GO:0007623	circadian rhythm
Dexamethasone	GO:0007620	copulation
Dexamethasone	GO:0016482	cytosolic transport
Dexamethasone	GO:0030057	desmosome
Dexamethasone	GO:0032502	developmental process
Dexamethasone	GO:0060207	diestrus
Dexamethasone	GO:0007549	dosage compensation
Dexamethasone	GO:0009048	dosage compensation by inactivation of X chromosome
Dexamethasone	GO:0042756	drinking behavior
Dexamethasone	GO:0042755	eating behavior
Dexamethasone	GO:0006897	endocytosis
Dexamethasone	GO:0051303	establishment of chromosome localization
Dexamethasone	GO:0060209	estrus
Dexamethasone	GO:0031012	extracellular matrix
Dexamethasone	GO:0005615	extracellular space
Dexamethasone	GO:1903561	extracellular vesicle
Dexamethasone	GO:0007631	feeding behavior
Dexamethasone	GO:0042730	fibrinolysis
Dexamethasone	GO:0005925	focal adhesion
Dexamethasone	GO:0051318	G1 phase
Dexamethasone	GO:0051319	G2 phase
Dexamethasone	GO:0005921	gap junction
Dexamethasone	GO:0040007	growth
Dexamethasone	GO:0030056	hemidesmosome
Dexamethasone	GO:0007157	heterophilic cell-cell adhesion via plasma membrane cell adhesion molecules
Dexamethasone	GO:0042592	homeostatic process
Dexamethasone	GO:0051325	interphase
Dexamethasone	GO:0040011	locomotion
Dexamethasone	GO:0060292	long term synaptic depression
Dexamethasone	GO:0060291	long-term synaptic potentiation
Dexamethasone	GO:0000279	M phase
Dexamethasone	GO:0042696	menarche
Dexamethasone	GO:0042703	menstruation
Dexamethasone	GO:0051323	metaphase
Dexamethasone	GO:0060210	metestrus
Dexamethasone	GO:0001527	microfibril
Dexamethasone	GO:0033638	modulation by symbiont of host response to heat
Dexamethasone	GO:0007194	negative regulation of adenylate cyclase activity
Dexamethasone	GO:0016525	negative regulation of angiogenesis
Dexamethasone	GO:0045786	negative regulation of cell cycle
Dexamethasone	GO:0070317	negative regulation of G0 to G1 transition
Dexamethasone	GO:0045835	negative regulation of meiotic nuclear division
Dexamethasone	GO:0045839	negative regulation of mitotic nuclear division
Dexamethasone	GO:1902679	negative regulation of RNA biosynthetic process
Dexamethasone	GO:0031594	neuromuscular junction
Dexamethasone	GO:0006913	nucleocytoplasmic transport
Dexamethasone	GO:0070160	occluding junction
Dexamethasone	GO:0043226	organelle
Dexamethasone	GO:0009405	pathogenesis
Dexamethasone	GO:0006907	pinocytosis
Dexamethasone	GO:0009506	plasmodesma
Dexamethasone	GO:0045766	positive regulation of angiogenesis
Dexamethasone	GO:0043065	positive regulation of apoptotic process
Dexamethasone	GO:0045836	positive regulation of meiotic nuclear division
Dexamethasone	GO:0045840	positive regulation of mitotic nuclear division
Dexamethasone	GO:0035815	positive regulation of renal sodium excretion
Dexamethasone	GO:0002120	predatory behavior
Dexamethasone	GO:0060208	proestrus
Dexamethasone	GO:0051324	prophase
Dexamethasone	GO:0015031	protein transport
Dexamethasone	GO:0006898	receptor-mediated endocytosis
Dexamethasone	GO:0051726	regulation of cell cycle
Dexamethasone	GO:0010564	regulation of cell cycle process
Dexamethasone	GO:0008360	regulation of cell shape
Dexamethasone	GO:0044030	regulation of DNA methylation
Dexamethasone	GO:0010468	regulation of gene expression
Dexamethasone	GO:0031396	regulation of protein ubiquitination
Dexamethasone	GO:0030162	regulation of proteolysis
Dexamethasone	GO:0009966	regulation of signal transduction
Dexamethasone	GO:0000003	reproduction
Dexamethasone	GO:0019098	reproductive behavior
Dexamethasone	GO:0050658	RNA transport
Dexamethasone	GO:0051320	S phase
Dexamethasone	GO:0007548	sex differentiation
Dexamethasone	GO:0035176	social behavior
Dexamethasone	GO:0036268	swimming
Dexamethasone	GO:0044403	symbiosis, encompassing mutualism through parasitism
Dexamethasone	GO:0045202	synapse
Dexamethasone	GO:0051326	telophase
Dexamethasone	GO:0009888	tissue development
Dexamethasone	GO:0006810	transport
Dexamethasone	GO:0019012	virion
Dexamethasone	GO:0030104	water homeostasis
Enalapril	GO:0006953	acute-phase response
Enalapril	GO:0005912	adherens junction
Enalapril	GO:0000752	agglutination involved in conjugation with cellular fusion
Enalapril	GO:0002118	aggressive behavior
Enalapril	GO:0051322	anaphase
Enalapril	GO:0009653	anatomical structure morphogenesis
Enalapril	GO:0019882	antigen processing and presentation
Enalapril	GO:0042590	antigen processing and presentation of exogenous peptide antigen via MHC class I
Enalapril	GO:0020033	antigenic variation
Enalapril	GO:0019954	asexual reproduction
Enalapril	GO:0005604	basement membrane
Enalapril	GO:0007610	behavior
Enalapril	GO:0005923	bicellular tight junction
Enalapril	GO:0007155	cell adhesion
Enalapril	GO:0098743	cell aggregation
Enalapril	GO:0030054	cell junction
Enalapril	GO:0001906	cell killing
Enalapril	GO:0044838	cell quiescence
Enalapril	GO:0005911	cell-cell junction
Enalapril	GO:0007160	cell-matrix adhesion
Enalapril	GO:0030055	cell-substrate junction
Enalapril	GO:0033554	cellular response to stress
Enalapril	GO:0034620	cellular response to unfolded protein
Enalapril	GO:0006935	chemotaxis
Enalapril	GO:0043577	chemotropism
Enalapril	GO:0006333	chromatin assembly or disassembly
Enalapril	GO:0034360	chylomicron remnant
Enalapril	GO:0007623	circadian rhythm
Enalapril	GO:0007620	copulation
Enalapril	GO:0019835	cytolysis
Enalapril	GO:0016482	cytosolic transport
Enalapril	GO:1990603	dark adaptation
Enalapril	GO:0030057	desmosome
Enalapril	GO:0032502	developmental process
Enalapril	GO:0060207	diestrus
Enalapril	GO:0006323	DNA packaging
Enalapril	GO:0042756	drinking behavior
Enalapril	GO:0042755	eating behavior
Enalapril	GO:0006897	endocytosis
Enalapril	GO:0051303	establishment of chromosome localization
Enalapril	GO:0019043	establishment of viral latency
Enalapril	GO:0060209	estrus
Enalapril	GO:0020012	evasion or tolerance of host immune response
Enalapril	GO:0051805	evasion or tolerance of immune response of other organism involved in symbiotic interaction
Enalapril	GO:0031012	extracellular matrix
Enalapril	GO:0005615	extracellular space
Enalapril	GO:0007631	feeding behavior
Enalapril	GO:0000128	flocculation
Enalapril	GO:0005925	focal adhesion
Enalapril	GO:0051318	G1 phase
Enalapril	GO:0051319	G2 phase
Enalapril	GO:0005921	gap junction
Enalapril	GO:0009630	gravitropism
Enalapril	GO:0040007	growth
Enalapril	GO:0030056	hemidesmosome
Enalapril	GO:0007157	heterophilic cell-cell adhesion via plasma membrane cell adhesion molecules
Enalapril	GO:0042538	hyperosmotic salinity response
Enalapril	GO:0002524	hypersensitivity
Enalapril	GO:0006955	immune response
Enalapril	GO:0002376	immune system process
Enalapril	GO:0002377	immunoglobulin production
Enalapril	GO:0006954	inflammatory response
Enalapril	GO:0045087	innate immune response
Enalapril	GO:0051325	interphase
Enalapril	GO:0042465	kinesis
Enalapril	GO:0040011	locomotion
Enalapril	GO:0002449	lymphocyte mediated immunity
Enalapril	GO:0000279	M phase
Enalapril	GO:0061025	membrane fusion
Enalapril	GO:0042696	menarche
Enalapril	GO:0042703	menstruation
Enalapril	GO:0051323	metaphase
Enalapril	GO:0060210	metestrus
Enalapril	GO:0001527	microfibril
Enalapril	GO:0060156	milk ejection reflex
Enalapril	GO:0000266	mitochondrial fission
Enalapril	GO:0031594	neuromuscular junction
Enalapril	GO:0000280	nuclear division
Enalapril	GO:0006913	nucleocytoplasmic transport
Enalapril	GO:0070160	occluding junction
Enalapril	GO:0009405	pathogenesis
Enalapril	GO:0009638	phototropism
Enalapril	GO:0097195	pilomotor reflex
Enalapril	GO:0006907	pinocytosis
Enalapril	GO:0009506	plasmodesma
Enalapril	GO:0002120	predatory behavior
Enalapril	GO:0060208	proestrus
Enalapril	GO:0051324	prophase
Enalapril	GO:0015031	protein transport
Enalapril	GO:0006898	receptor-mediated endocytosis
Enalapril	GO:0019046	release from viral latency
Enalapril	GO:0000003	reproduction
Enalapril	GO:0019098	reproductive behavior
Enalapril	GO:0042493	response to drug
Enalapril	GO:0009408	response to heat
Enalapril	GO:0017085	response to insecticide
Enalapril	GO:0006970	response to osmotic stress
Enalapril	GO:0060013	righting reflex
Enalapril	GO:0050658	RNA transport
Enalapril	GO:0051320	S phase
Enalapril	GO:0007548	sex differentiation
Enalapril	GO:0035176	social behavior
Enalapril	GO:0036268	swimming
Enalapril	GO:0044403	symbiosis, encompassing mutualism through parasitism
Enalapril	GO:0045202	synapse
Enalapril	GO:0002456	T cell mediated immunity
Enalapril	GO:0051326	telophase
Enalapril	GO:0009888	tissue development
Enalapril	GO:0006810	transport
Enalapril	GO:0009606	tropism
Enalapril	GO:0016068	type I hypersensitivity
Enalapril	GO:0001806	type IV hypersensitivity
Enalapril	GO:0019061	uncoating of virus
Enalapril	GO:0019079	viral genome replication
Enalapril	GO:0019042	viral latency
Enalapril	GO:0019058	viral life cycle
Enalapril	GO:0016032	viral process
Enalapril	GO:0019012	virion
Enalapril	GO:0019068	virion assembly
Enalapril	GO:0042060	wound healing
Epoprostenol	GO:0002118	aggressive behavior
Epoprostenol	GO:0051322	anaphase
Epoprostenol	GO:0009653	anatomical structure morphogenesis
Epoprostenol	GO:0019882	antigen processing and presentation
Epoprostenol	GO:0042590	antigen processing and presentation of exogenous peptide antigen via MHC class I
Epoprostenol	GO:0019954	asexual reproduction
Epoprostenol	GO:0007610	behavior
Epoprostenol	GO:0005975	carbohydrate metabolic process
Epoprostenol	GO:0007155	cell adhesion
Epoprostenol	GO:0098743	cell aggregation
Epoprostenol	GO:0001906	cell killing
Epoprostenol	GO:0044838	cell quiescence
Epoprostenol	GO:0007160	cell-matrix adhesion
Epoprostenol	GO:0007623	circadian rhythm
Epoprostenol	GO:0007620	copulation
Epoprostenol	GO:0016482	cytosolic transport
Epoprostenol	GO:0032502	developmental process
Epoprostenol	GO:0060207	diestrus
Epoprostenol	GO:0042756	drinking behavior
Epoprostenol	GO:0042755	eating behavior
Epoprostenol	GO:0006897	endocytosis
Epoprostenol	GO:0051303	establishment of chromosome localization
Epoprostenol	GO:0060209	estrus
Epoprostenol	GO:0007631	feeding behavior
Epoprostenol	GO:0051318	G1 phase
Epoprostenol	GO:0051319	G2 phase
Epoprostenol	GO:0010467	gene expression
Epoprostenol	GO:0040007	growth
Epoprostenol	GO:0007157	heterophilic cell-cell adhesion via plasma membrane cell adhesion molecules
Epoprostenol	GO:0002376	immune system process
Epoprostenol	GO:0002377	immunoglobulin production
Epoprostenol	GO:0051325	interphase
Epoprostenol	GO:0040011	locomotion
Epoprostenol	GO:0002449	lymphocyte mediated immunity
Epoprostenol	GO:0000279	M phase
Epoprostenol	GO:0042696	menarche
Epoprostenol	GO:0042703	menstruation
Epoprostenol	GO:0008152	metabolic process
Epoprostenol	GO:0051323	metaphase
Epoprostenol	GO:0060210	metestrus
Epoprostenol	GO:0032259	methylation
Epoprostenol	GO:0009399	nitrogen fixation
Epoprostenol	GO:0006913	nucleocytoplasmic transport
Epoprostenol	GO:0009405	pathogenesis
Epoprostenol	GO:0006907	pinocytosis
Epoprostenol	GO:0002120	predatory behavior
Epoprostenol	GO:0060208	proestrus
Epoprostenol	GO:0051324	prophase
Epoprostenol	GO:0030163	protein catabolic process
Epoprostenol	GO:0016485	protein processing
Epoprostenol	GO:0030908	protein splicing
Epoprostenol	GO:0015031	protein transport
Epoprostenol	GO:0006508	proteolysis
Epoprostenol	GO:0006898	receptor-mediated endocytosis
Epoprostenol	GO:0000003	reproduction
Epoprostenol	GO:0019098	reproductive behavior
Epoprostenol	GO:0050658	RNA transport
Epoprostenol	GO:0051320	S phase
Epoprostenol	GO:0097264	self proteolysis
Epoprostenol	GO:0007548	sex differentiation
Epoprostenol	GO:0035176	social behavior
Epoprostenol	GO:0036268	swimming
Epoprostenol	GO:0044403	symbiosis, encompassing mutualism through parasitism
Epoprostenol	GO:0051326	telophase
Epoprostenol	GO:0009888	tissue development
Epoprostenol	GO:0006810	transport
Ethosuximide	GO:0002118	aggressive behavior
Ethosuximide	GO:0051322	anaphase
Ethosuximide	GO:0009653	anatomical structure morphogenesis
Ethosuximide	GO:0019882	antigen processing and presentation
Ethosuximide	GO:0042590	antigen processing and presentation of exogenous peptide antigen via MHC class I
Ethosuximide	GO:0019954	asexual reproduction
Ethosuximide	GO:0007610	behavior
Ethosuximide	GO:0007155	cell adhesion
Ethosuximide	GO:0098743	cell aggregation
Ethosuximide	GO:0001906	cell killing
Ethosuximide	GO:0044838	cell quiescence
Ethosuximide	GO:0007160	cell-matrix adhesion
Ethosuximide	GO:0007623	circadian rhythm
Ethosuximide	GO:0007620	copulation
Ethosuximide	GO:0016482	cytosolic transport
Ethosuximide	GO:0032502	developmental process
Ethosuximide	GO:0060207	diestrus
Ethosuximide	GO:0042756	drinking behavior
Ethosuximide	GO:0042755	eating behavior
Ethosuximide	GO:0006897	endocytosis
Ethosuximide	GO:0051303	establishment of chromosome localization
Ethosuximide	GO:0060209	estrus
Ethosuximide	GO:0007631	feeding behavior
Ethosuximide	GO:0051318	G1 phase
Ethosuximide	GO:0051319	G2 phase
Ethosuximide	GO:0040007	growth
Ethosuximide	GO:0007157	heterophilic cell-cell adhesion via plasma membrane cell adhesion molecules
Ethosuximide	GO:0002377	immunoglobulin production
Ethosuximide	GO:0051325	interphase
Ethosuximide	GO:0002449	lymphocyte mediated immunity
Ethosuximide	GO:0000279	M phase
Ethosuximide	GO:0042696	menarche
Ethosuximide	GO:0042703	menstruation
Ethosuximide	GO:0051323	metaphase
Ethosuximide	GO:0060210	metestrus
Ethosuximide	GO:0006913	nucleocytoplasmic transport
Ethosuximide	GO:0009405	pathogenesis
Ethosuximide	GO:0006907	pinocytosis
Ethosuximide	GO:0002120	predatory behavior
Ethosuximide	GO:0060208	proestrus
Ethosuximide	GO:0051324	prophase
Ethosuximide	GO:0015031	protein transport
Ethosuximide	GO:0006898	receptor-mediated endocytosis
Ethosuximide	GO:0000003	reproduction
Ethosuximide	GO:0019098	reproductive behavior
Ethosuximide	GO:0050658	RNA transport
Ethosuximide	GO:0051320	S phase
Ethosuximide	GO:0007548	sex differentiation
Ethosuximide	GO:0035176	social behavior
Ethosuximide	GO:0044403	symbiosis, encompassing mutualism through parasitism
Ethosuximide	GO:0051326	telophase
Ethosuximide	GO:0009888	tissue development
Ethosuximide	GO:0006810	transport
Etoposide	GO:0001508	action potential
Etoposide	GO:0006953	acute-phase response
Etoposide	GO:0002118	aggressive behavior
Etoposide	GO:0009653	anatomical structure morphogenesis
Etoposide	GO:0019882	antigen processing and presentation
Etoposide	GO:0042590	antigen processing and presentation of exogenous peptide antigen via MHC class I
Etoposide	GO:0020033	antigenic variation
Etoposide	GO:0019954	asexual reproduction
Etoposide	GO:0007610	behavior
Etoposide	GO:0007155	cell adhesion
Etoposide	GO:0098743	cell aggregation
Etoposide	GO:0001906	cell killing
Etoposide	GO:0007160	cell-matrix adhesion
Etoposide	GO:0006935	chemotaxis
Etoposide	GO:0043577	chemotropism
Etoposide	GO:0007623	circadian rhythm
Etoposide	GO:0007620	copulation
Etoposide	GO:0016482	cytosolic transport
Etoposide	GO:0032502	developmental process
Etoposide	GO:0007549	dosage compensation
Etoposide	GO:0009048	dosage compensation by inactivation of X chromosome
Etoposide	GO:0042756	drinking behavior
Etoposide	GO:0042755	eating behavior
Etoposide	GO:0006897	endocytosis
Etoposide	GO:0051303	establishment of chromosome localization
Etoposide	GO:0020012	evasion or tolerance of host immune response
Etoposide	GO:0051805	evasion or tolerance of immune response of other organism involved in symbiotic interaction
Etoposide	GO:0007631	feeding behavior
Etoposide	GO:0007565	female pregnancy
Etoposide	GO:0042730	fibrinolysis
Etoposide	GO:0009630	gravitropism
Etoposide	GO:0040007	growth
Etoposide	GO:0007157	heterophilic cell-cell adhesion via plasma membrane cell adhesion molecules
Etoposide	GO:0042592	homeostatic process
Etoposide	GO:0042538	hyperosmotic salinity response
Etoposide	GO:0002524	hypersensitivity
Etoposide	GO:0006955	immune response
Etoposide	GO:0002376	immune system process
Etoposide	GO:0002377	immunoglobulin production
Etoposide	GO:0006954	inflammatory response
Etoposide	GO:0045087	innate immune response
Etoposide	GO:0007320	insemination
Etoposide	GO:0042465	kinesis
Etoposide	GO:0040011	locomotion
Etoposide	GO:0060292	long term synaptic depression
Etoposide	GO:0060291	long-term synaptic potentiation
Etoposide	GO:0002449	lymphocyte mediated immunity
Etoposide	GO:0042711	maternal behavior
Etoposide	GO:0060156	milk ejection reflex
Etoposide	GO:0033638	modulation by symbiont of host response to heat
Etoposide	GO:0007194	negative regulation of adenylate cyclase activity
Etoposide	GO:0016525	negative regulation of angiogenesis
Etoposide	GO:0045786	negative regulation of cell cycle
Etoposide	GO:0070317	negative regulation of G0 to G1 transition
Etoposide	GO:0045835	negative regulation of meiotic nuclear division
Etoposide	GO:0045839	negative regulation of mitotic nuclear division
Etoposide	GO:1902679	negative regulation of RNA biosynthetic process
Etoposide	GO:0006913	nucleocytoplasmic transport
Etoposide	GO:0018991	oviposition
Etoposide	GO:0007567	parturition
Etoposide	GO:0042712	paternal behavior
Etoposide	GO:0009405	pathogenesis
Etoposide	GO:0009638	phototropism
Etoposide	GO:0097195	pilomotor reflex
Etoposide	GO:0006907	pinocytosis
Etoposide	GO:0009856	pollination
Etoposide	GO:0045766	positive regulation of angiogenesis
Etoposide	GO:0043065	positive regulation of apoptotic process
Etoposide	GO:0045836	positive regulation of meiotic nuclear division
Etoposide	GO:0045840	positive regulation of mitotic nuclear division
Etoposide	GO:0035815	positive regulation of renal sodium excretion
Etoposide	GO:0002120	predatory behavior
Etoposide	GO:0015031	protein transport
Etoposide	GO:0006898	receptor-mediated endocytosis
Etoposide	GO:0032098	regulation of appetite
Etoposide	GO:0051726	regulation of cell cycle
Etoposide	GO:0010564	regulation of cell cycle process
Etoposide	GO:0008360	regulation of cell shape
Etoposide	GO:0044030	regulation of DNA methylation
Etoposide	GO:0010468	regulation of gene expression
Etoposide	GO:0031396	regulation of protein ubiquitination
Etoposide	GO:0030162	regulation of proteolysis
Etoposide	GO:0009966	regulation of signal transduction
Etoposide	GO:0000003	reproduction
Etoposide	GO:0019098	reproductive behavior
Etoposide	GO:0042493	response to drug
Etoposide	GO:0009408	response to heat
Etoposide	GO:0017085	response to insecticide
Etoposide	GO:0006970	response to osmotic stress
Etoposide	GO:0060013	righting reflex
Etoposide	GO:0050658	RNA transport
Etoposide	GO:0007548	sex differentiation
Etoposide	GO:0035176	social behavior
Etoposide	GO:0036268	swimming
Etoposide	GO:0044403	symbiosis, encompassing mutualism through parasitism
Etoposide	GO:0002456	T cell mediated immunity
Etoposide	GO:0009888	tissue development
Etoposide	GO:0006810	transport
Etoposide	GO:0009606	tropism
Etoposide	GO:0016068	type I hypersensitivity
Etoposide	GO:0001806	type IV hypersensitivity
Etoposide	GO:0030104	water homeostasis
Etoposide	GO:0042060	wound healing
Everolimus	GO:0001508	action potential
Everolimus	GO:0006953	acute-phase response
Everolimus	GO:0002118	aggressive behavior
Everolimus	GO:0019882	antigen processing and presentation
Everolimus	GO:0042590	antigen processing and presentation of exogenous peptide antigen via MHC class I
Everolimus	GO:0020033	antigenic variation
Everolimus	GO:0019954	asexual reproduction
Everolimus	GO:0007610	behavior
Everolimus	GO:0005975	carbohydrate metabolic process
Everolimus	GO:0007155	cell adhesion
Everolimus	GO:0098743	cell aggregation
Everolimus	GO:0001906	cell killing
Everolimus	GO:0007160	cell-matrix adhesion
Everolimus	GO:0006935	chemotaxis
Everolimus	GO:0043577	chemotropism
Everolimus	GO:0007623	circadian rhythm
Everolimus	GO:0007620	copulation
Everolimus	GO:0016482	cytosolic transport
Everolimus	GO:0098754	detoxification
Everolimus	GO:0007549	dosage compensation
Everolimus	GO:0009048	dosage compensation by inactivation of X chromosome
Everolimus	GO:0042756	drinking behavior
Everolimus	GO:0042755	eating behavior
Everolimus	GO:0006897	endocytosis
Everolimus	GO:0051303	establishment of chromosome localization
Everolimus	GO:0020012	evasion or tolerance of host immune response
Everolimus	GO:0051805	evasion or tolerance of immune response of other organism involved in symbiotic interaction
Everolimus	GO:0007631	feeding behavior
Everolimus	GO:0042730	fibrinolysis
Everolimus	GO:0010467	gene expression
Everolimus	GO:0009630	gravitropism
Everolimus	GO:0007157	heterophilic cell-cell adhesion via plasma membrane cell adhesion molecules
Everolimus	GO:0042592	homeostatic process
Everolimus	GO:0042538	hyperosmotic salinity response
Everolimus	GO:0002524	hypersensitivity
Everolimus	GO:0006955	immune response
Everolimus	GO:0002376	immune system process
Everolimus	GO:0002377	immunoglobulin production
Everolimus	GO:0006954	inflammatory response
Everolimus	GO:0045087	innate immune response
Everolimus	GO:0042465	kinesis
Everolimus	GO:0040011	locomotion
Everolimus	GO:0060292	long term synaptic depression
Everolimus	GO:0060291	long-term synaptic potentiation
Everolimus	GO:0002449	lymphocyte mediated immunity
Everolimus	GO:0008152	metabolic process
Everolimus	GO:0032259	methylation
Everolimus	GO:0060156	milk ejection reflex
Everolimus	GO:0033638	modulation by symbiont of host response to heat
Everolimus	GO:0007194	negative regulation of adenylate cyclase activity
Everolimus	GO:0016525	negative regulation of angiogenesis
Everolimus	GO:0045786	negative regulation of cell cycle
Everolimus	GO:0070317	negative regulation of G0 to G1 transition
Everolimus	GO:0045835	negative regulation of meiotic nuclear division
Everolimus	GO:0045839	negative regulation of mitotic nuclear division
Everolimus	GO:1902679	negative regulation of RNA biosynthetic process
Everolimus	GO:0009399	nitrogen fixation
Everolimus	GO:0006913	nucleocytoplasmic transport
Everolimus	GO:0009405	pathogenesis
Everolimus	GO:0009638	phototropism
Everolimus	GO:0097195	pilomotor reflex
Everolimus	GO:0006907	pinocytosis
Everolimus	GO:0045766	positive regulation of angiogenesis
Everolimus	GO:0043065	positive regulation of apoptotic process
Everolimus	GO:0045836	positive regulation of meiotic nuclear division
Everolimus	GO:0045840	positive regulation of mitotic nuclear division
Everolimus	GO:0035815	positive regulation of renal sodium excretion
Everolimus	GO:0002120	predatory behavior
Everolimus	GO:0030163	protein catabolic process
Everolimus	GO:0016485	protein processing
Everolimus	GO:0030908	protein splicing
Everolimus	GO:0015031	protein transport
Everolimus	GO:0006508	proteolysis
Everolimus	GO:0006898	receptor-mediated endocytosis
Everolimus	GO:0032098	regulation of appetite
Everolimus	GO:0051726	regulation of cell cycle
Everolimus	GO:0010564	regulation of cell cycle process
Everolimus	GO:0008360	regulation of cell shape
Everolimus	GO:0044030	regulation of DNA methylation
Everolimus	GO:0010468	regulation of gene expression
Everolimus	GO:0031396	regulation of protein ubiquitination
Everolimus	GO:0030162	regulation of proteolysis
Everolimus	GO:0009966	regulation of signal transduction
Everolimus	GO:0000003	reproduction
Everolimus	GO:0019098	reproductive behavior
Everolimus	GO:0042493	response to drug
Everolimus	GO:0009408	response to heat
Everolimus	GO:0017085	response to insecticide
Everolimus	GO:0006970	response to osmotic stress
Everolimus	GO:0060013	righting reflex
Everolimus	GO:0050658	RNA transport
Everolimus	GO:0097264	self proteolysis
Everolimus	GO:0035176	social behavior
Everolimus	GO:0036268	swimming
Everolimus	GO:0044403	symbiosis, encompassing mutualism through parasitism
Everolimus	GO:0002456	T cell mediated immunity
Everolimus	GO:0006810	transport
Everolimus	GO:0009606	tropism
Everolimus	GO:0016068	type I hypersensitivity
Everolimus	GO:0001806	type IV hypersensitivity
Everolimus	GO:0030104	water homeostasis
Everolimus	GO:0042060	wound healing
Felodipine	GO:0006953	acute-phase response
Felodipine	GO:0005912	adherens junction
Felodipine	GO:0002118	aggressive behavior
Felodipine	GO:0051322	anaphase
Felodipine	GO:0009653	anatomical structure morphogenesis
Felodipine	GO:0019882	antigen processing and presentation
Felodipine	GO:0042590	antigen processing and presentation of exogenous peptide antigen via MHC class I
Felodipine	GO:0020033	antigenic variation
Felodipine	GO:0019954	asexual reproduction
Felodipine	GO:0005604	basement membrane
Felodipine	GO:0007610	behavior
Felodipine	GO:0005923	bicellular tight junction
Felodipine	GO:0007155	cell adhesion
Felodipine	GO:0098743	cell aggregation
Felodipine	GO:0030054	cell junction
Felodipine	GO:0001906	cell killing
Felodipine	GO:0044838	cell quiescence
Felodipine	GO:0005911	cell-cell junction
Felodipine	GO:0007160	cell-matrix adhesion
Felodipine	GO:0030055	cell-substrate junction
Felodipine	GO:0006935	chemotaxis
Felodipine	GO:0043577	chemotropism
Felodipine	GO:0034360	chylomicron remnant
Felodipine	GO:0007623	circadian rhythm
Felodipine	GO:0007620	copulation
Felodipine	GO:0016482	cytosolic transport
Felodipine	GO:0030057	desmosome
Felodipine	GO:0032502	developmental process
Felodipine	GO:0060207	diestrus
Felodipine	GO:0042756	drinking behavior
Felodipine	GO:0042755	eating behavior
Felodipine	GO:0006897	endocytosis
Felodipine	GO:0051303	establishment of chromosome localization
Felodipine	GO:0060209	estrus
Felodipine	GO:0020012	evasion or tolerance of host immune response
Felodipine	GO:0051805	evasion or tolerance of immune response of other organism involved in symbiotic interaction
Felodipine	GO:0031012	extracellular matrix
Felodipine	GO:0005615	extracellular space
Felodipine	GO:0007631	feeding behavior
Felodipine	GO:0005925	focal adhesion
Felodipine	GO:0051318	G1 phase
Felodipine	GO:0051319	G2 phase
Felodipine	GO:0005921	gap junction
Felodipine	GO:0009630	gravitropism
Felodipine	GO:0040007	growth
Felodipine	GO:0030056	hemidesmosome
Felodipine	GO:0007157	heterophilic cell-cell adhesion via plasma membrane cell adhesion molecules
Felodipine	GO:0042538	hyperosmotic salinity response
Felodipine	GO:0002524	hypersensitivity
Felodipine	GO:0006955	immune response
Felodipine	GO:0002377	immunoglobulin production
Felodipine	GO:0006954	inflammatory response
Felodipine	GO:0045087	innate immune response
Felodipine	GO:0016021	integral component of membrane
Felodipine	GO:0051325	interphase
Felodipine	GO:0042465	kinesis
Felodipine	GO:0040011	locomotion
Felodipine	GO:0002449	lymphocyte mediated immunity
Felodipine	GO:0000279	M phase
Felodipine	GO:0042696	menarche
Felodipine	GO:0042703	menstruation
Felodipine	GO:0051323	metaphase
Felodipine	GO:0060210	metestrus
Felodipine	GO:0001527	microfibril
Felodipine	GO:0060156	milk ejection reflex
Felodipine	GO:0031594	neuromuscular junction
Felodipine	GO:0006913	nucleocytoplasmic transport
Felodipine	GO:0070160	occluding junction
Felodipine	GO:0009405	pathogenesis
Felodipine	GO:0009638	phototropism
Felodipine	GO:0097195	pilomotor reflex
Felodipine	GO:0006907	pinocytosis
Felodipine	GO:0009506	plasmodesma
Felodipine	GO:0002120	predatory behavior
Felodipine	GO:0060208	proestrus
Felodipine	GO:0051324	prophase
Felodipine	GO:0015031	protein transport
Felodipine	GO:0006898	receptor-mediated endocytosis
Felodipine	GO:0000003	reproduction
Felodipine	GO:0019098	reproductive behavior
Felodipine	GO:0042493	response to drug
Felodipine	GO:0009408	response to heat
Felodipine	GO:0017085	response to insecticide
Felodipine	GO:0006970	response to osmotic stress
Felodipine	GO:0060013	righting reflex
Felodipine	GO:0050658	RNA transport
Felodipine	GO:0051320	S phase
Felodipine	GO:0007548	sex differentiation
Felodipine	GO:0035176	social behavior
Felodipine	GO:0036268	swimming
Felodipine	GO:0044403	symbiosis, encompassing mutualism through parasitism
Felodipine	GO:0045202	synapse
Felodipine	GO:0002456	T cell mediated immunity
Felodipine	GO:0051326	telophase
Felodipine	GO:0009888	tissue development
Felodipine	GO:0006810	transport
Felodipine	GO:0009606	tropism
Felodipine	GO:0016068	type I hypersensitivity
Felodipine	GO:0001806	type IV hypersensitivity
Felodipine	GO:0019012	virion
Felodipine	GO:0042060	wound healing
Fluocinolone Acetonide	GO:0001508	action potential
Fluocinolone Acetonide	GO:0005912	adherens junction
Fluocinolone Acetonide	GO:0002118	aggressive behavior
Fluocinolone Acetonide	GO:0051322	anaphase
Fluocinolone Acetonide	GO:0009653	anatomical structure morphogenesis
Fluocinolone Acetonide	GO:0019954	asexual reproduction
Fluocinolone Acetonide	GO:0007610	behavior
Fluocinolone Acetonide	GO:0005923	bicellular tight junction
Fluocinolone Acetonide	GO:0007155	cell adhesion
Fluocinolone Acetonide	GO:0098743	cell aggregation
Fluocinolone Acetonide	GO:0030054	cell junction
Fluocinolone Acetonide	GO:0001906	cell killing
Fluocinolone Acetonide	GO:0044838	cell quiescence
Fluocinolone Acetonide	GO:0005911	cell-cell junction
Fluocinolone Acetonide	GO:0007160	cell-matrix adhesion
Fluocinolone Acetonide	GO:0030055	cell-substrate junction
Fluocinolone Acetonide	GO:0006333	chromatin assembly or disassembly
Fluocinolone Acetonide	GO:0007623	circadian rhythm
Fluocinolone Acetonide	GO:0007620	copulation
Fluocinolone Acetonide	GO:0019835	cytolysis
Fluocinolone Acetonide	GO:0030057	desmosome
Fluocinolone Acetonide	GO:0032502	developmental process
Fluocinolone Acetonide	GO:0060207	diestrus
Fluocinolone Acetonide	GO:0006323	DNA packaging
Fluocinolone Acetonide	GO:0007549	dosage compensation
Fluocinolone Acetonide	GO:0009048	dosage compensation by inactivation of X chromosome
Fluocinolone Acetonide	GO:0042756	drinking behavior
Fluocinolone Acetonide	GO:0042755	eating behavior
Fluocinolone Acetonide	GO:0019043	establishment of viral latency
Fluocinolone Acetonide	GO:0060209	estrus
Fluocinolone Acetonide	GO:0031012	extracellular matrix
Fluocinolone Acetonide	GO:0007631	feeding behavior
Fluocinolone Acetonide	GO:0007565	female pregnancy
Fluocinolone Acetonide	GO:0042730	fibrinolysis
Fluocinolone Acetonide	GO:0000128	flocculation
Fluocinolone Acetonide	GO:0005925	focal adhesion
Fluocinolone Acetonide	GO:0051318	G1 phase
Fluocinolone Acetonide	GO:0051319	G2 phase
Fluocinolone Acetonide	GO:0005921	gap junction
Fluocinolone Acetonide	GO:0040007	growth
Fluocinolone Acetonide	GO:0030056	hemidesmosome
Fluocinolone Acetonide	GO:0007157	heterophilic cell-cell adhesion via plasma membrane cell adhesion molecules
Fluocinolone Acetonide	GO:0042592	homeostatic process
Fluocinolone Acetonide	GO:0007320	insemination
Fluocinolone Acetonide	GO:0051325	interphase
Fluocinolone Acetonide	GO:0060292	long term synaptic depression
Fluocinolone Acetonide	GO:0060291	long-term synaptic potentiation
Fluocinolone Acetonide	GO:0000279	M phase
Fluocinolone Acetonide	GO:0042711	maternal behavior
Fluocinolone Acetonide	GO:0061025	membrane fusion
Fluocinolone Acetonide	GO:0042696	menarche
Fluocinolone Acetonide	GO:0042703	menstruation
Fluocinolone Acetonide	GO:0051323	metaphase
Fluocinolone Acetonide	GO:0060210	metestrus
Fluocinolone Acetonide	GO:0033638	modulation by symbiont of host response to heat
Fluocinolone Acetonide	GO:0007194	negative regulation of adenylate cyclase activity
Fluocinolone Acetonide	GO:0016525	negative regulation of angiogenesis
Fluocinolone Acetonide	GO:0045786	negative regulation of cell cycle
Fluocinolone Acetonide	GO:0070317	negative regulation of G0 to G1 transition
Fluocinolone Acetonide	GO:0045835	negative regulation of meiotic nuclear division
Fluocinolone Acetonide	GO:0045839	negative regulation of mitotic nuclear division
Fluocinolone Acetonide	GO:1902679	negative regulation of RNA biosynthetic process
Fluocinolone Acetonide	GO:0031594	neuromuscular junction
Fluocinolone Acetonide	GO:0000280	nuclear division
Fluocinolone Acetonide	GO:0070160	occluding junction
Fluocinolone Acetonide	GO:0018991	oviposition
Fluocinolone Acetonide	GO:0007567	parturition
Fluocinolone Acetonide	GO:0042712	paternal behavior
Fluocinolone Acetonide	GO:0009405	pathogenesis
Fluocinolone Acetonide	GO:0009506	plasmodesma
Fluocinolone Acetonide	GO:0009856	pollination
Fluocinolone Acetonide	GO:0045766	positive regulation of angiogenesis
Fluocinolone Acetonide	GO:0043065	positive regulation of apoptotic process
Fluocinolone Acetonide	GO:0045836	positive regulation of meiotic nuclear division
Fluocinolone Acetonide	GO:0045840	positive regulation of mitotic nuclear division
Fluocinolone Acetonide	GO:0035815	positive regulation of renal sodium excretion
Fluocinolone Acetonide	GO:0002120	predatory behavior
Fluocinolone Acetonide	GO:0060208	proestrus
Fluocinolone Acetonide	GO:0051324	prophase
Fluocinolone Acetonide	GO:0009372	quorum sensing
Fluocinolone Acetonide	GO:0051726	regulation of cell cycle
Fluocinolone Acetonide	GO:0010564	regulation of cell cycle process
Fluocinolone Acetonide	GO:0008360	regulation of cell shape
Fluocinolone Acetonide	GO:0044030	regulation of DNA methylation
Fluocinolone Acetonide	GO:0010468	regulation of gene expression
Fluocinolone Acetonide	GO:0030162	regulation of proteolysis
Fluocinolone Acetonide	GO:0009966	regulation of signal transduction
Fluocinolone Acetonide	GO:0019046	release from viral latency
Fluocinolone Acetonide	GO:0000003	reproduction
Fluocinolone Acetonide	GO:0019098	reproductive behavior
Fluocinolone Acetonide	GO:0051320	S phase
Fluocinolone Acetonide	GO:0007548	sex differentiation
Fluocinolone Acetonide	GO:0035176	social behavior
Fluocinolone Acetonide	GO:0044403	symbiosis, encompassing mutualism through parasitism
Fluocinolone Acetonide	GO:0045202	synapse
Fluocinolone Acetonide	GO:0051326	telophase
Fluocinolone Acetonide	GO:0009888	tissue development
Fluocinolone Acetonide	GO:0019061	uncoating of virus
Fluocinolone Acetonide	GO:0019079	viral genome replication
Fluocinolone Acetonide	GO:0019042	viral latency
Fluocinolone Acetonide	GO:0019058	viral life cycle
Fluocinolone Acetonide	GO:0016032	viral process
Fluocinolone Acetonide	GO:0019012	virion
Fluocinolone Acetonide	GO:0019068	virion assembly
Fluocinolone Acetonide	GO:0030104	water homeostasis
Fluocinonide	GO:0001508	action potential
Fluocinonide	GO:0005912	adherens junction
Fluocinonide	GO:0002118	aggressive behavior
Fluocinonide	GO:0051322	anaphase
Fluocinonide	GO:0009653	anatomical structure morphogenesis
Fluocinonide	GO:0019954	asexual reproduction
Fluocinonide	GO:0007610	behavior
Fluocinonide	GO:0005923	bicellular tight junction
Fluocinonide	GO:0007155	cell adhesion
Fluocinonide	GO:0098743	cell aggregation
Fluocinonide	GO:0030054	cell junction
Fluocinonide	GO:0001906	cell killing
Fluocinonide	GO:0044838	cell quiescence
Fluocinonide	GO:0005911	cell-cell junction
Fluocinonide	GO:0007160	cell-matrix adhesion
Fluocinonide	GO:0030055	cell-substrate junction
Fluocinonide	GO:0006333	chromatin assembly or disassembly
Fluocinonide	GO:0007623	circadian rhythm
Fluocinonide	GO:0007620	copulation
Fluocinonide	GO:0019835	cytolysis
Fluocinonide	GO:0030057	desmosome
Fluocinonide	GO:0032502	developmental process
Fluocinonide	GO:0060207	diestrus
Fluocinonide	GO:0006323	DNA packaging
Fluocinonide	GO:0007549	dosage compensation
Fluocinonide	GO:0009048	dosage compensation by inactivation of X chromosome
Fluocinonide	GO:0042756	drinking behavior
Fluocinonide	GO:0042755	eating behavior
Fluocinonide	GO:0019043	establishment of viral latency
Fluocinonide	GO:0060209	estrus
Fluocinonide	GO:0031012	extracellular matrix
Fluocinonide	GO:0007631	feeding behavior
Fluocinonide	GO:0007565	female pregnancy
Fluocinonide	GO:0042730	fibrinolysis
Fluocinonide	GO:0000128	flocculation
Fluocinonide	GO:0005925	focal adhesion
Fluocinonide	GO:0051318	G1 phase
Fluocinonide	GO:0051319	G2 phase
Fluocinonide	GO:0005921	gap junction
Fluocinonide	GO:0040007	growth
Fluocinonide	GO:0030056	hemidesmosome
Fluocinonide	GO:0007157	heterophilic cell-cell adhesion via plasma membrane cell adhesion molecules
Fluocinonide	GO:0042592	homeostatic process
Fluocinonide	GO:0007320	insemination
Fluocinonide	GO:0051325	interphase
Fluocinonide	GO:0060292	long term synaptic depression
Fluocinonide	GO:0060291	long-term synaptic potentiation
Fluocinonide	GO:0000279	M phase
Fluocinonide	GO:0042711	maternal behavior
Fluocinonide	GO:0061025	membrane fusion
Fluocinonide	GO:0042696	menarche
Fluocinonide	GO:0042703	menstruation
Fluocinonide	GO:0051323	metaphase
Fluocinonide	GO:0060210	metestrus
Fluocinonide	GO:0033638	modulation by symbiont of host response to heat
Fluocinonide	GO:0007194	negative regulation of adenylate cyclase activity
Fluocinonide	GO:0016525	negative regulation of angiogenesis
Fluocinonide	GO:0045786	negative regulation of cell cycle
Fluocinonide	GO:0070317	negative regulation of G0 to G1 transition
Fluocinonide	GO:0045835	negative regulation of meiotic nuclear division
Fluocinonide	GO:0045839	negative regulation of mitotic nuclear division
Fluocinonide	GO:1902679	negative regulation of RNA biosynthetic process
Fluocinonide	GO:0031594	neuromuscular junction
Fluocinonide	GO:0000280	nuclear division
Fluocinonide	GO:0070160	occluding junction
Fluocinonide	GO:0018991	oviposition
Fluocinonide	GO:0007567	parturition
Fluocinonide	GO:0042712	paternal behavior
Fluocinonide	GO:0009405	pathogenesis
Fluocinonide	GO:0009506	plasmodesma
Fluocinonide	GO:0009856	pollination
Fluocinonide	GO:0045766	positive regulation of angiogenesis
Fluocinonide	GO:0043065	positive regulation of apoptotic process
Fluocinonide	GO:0045836	positive regulation of meiotic nuclear division
Fluocinonide	GO:0045840	positive regulation of mitotic nuclear division
Fluocinonide	GO:0035815	positive regulation of renal sodium excretion
Fluocinonide	GO:0002120	predatory behavior
Fluocinonide	GO:0060208	proestrus
Fluocinonide	GO:0051324	prophase
Fluocinonide	GO:0009372	quorum sensing
Fluocinonide	GO:0051726	regulation of cell cycle
Fluocinonide	GO:0010564	regulation of cell cycle process
Fluocinonide	GO:0044030	regulation of DNA methylation
Fluocinonide	GO:0010468	regulation of gene expression
Fluocinonide	GO:0031396	regulation of protein ubiquitination
Fluocinonide	GO:0030162	regulation of proteolysis
Fluocinonide	GO:0009966	regulation of signal transduction
Fluocinonide	GO:0019046	release from viral latency
Fluocinonide	GO:0000003	reproduction
Fluocinonide	GO:0019098	reproductive behavior
Fluocinonide	GO:0051320	S phase
Fluocinonide	GO:0007548	sex differentiation
Fluocinonide	GO:0035176	social behavior
Fluocinonide	GO:0044403	symbiosis, encompassing mutualism through parasitism
Fluocinonide	GO:0045202	synapse
Fluocinonide	GO:0051326	telophase
Fluocinonide	GO:0009888	tissue development
Fluocinonide	GO:0019061	uncoating of virus
Fluocinonide	GO:0019079	viral genome replication
Fluocinonide	GO:0019042	viral latency
Fluocinonide	GO:0019058	viral life cycle
Fluocinonide	GO:0016032	viral process
Fluocinonide	GO:0019012	virion
Fluocinonide	GO:0019068	virion assembly
Fluocinonide	GO:0030104	water homeostasis
Fluorouracil	GO:0001508	action potential
Fluorouracil	GO:0006953	acute-phase response
Fluorouracil	GO:0002118	aggressive behavior
Fluorouracil	GO:0009653	anatomical structure morphogenesis
Fluorouracil	GO:0019882	antigen processing and presentation
Fluorouracil	GO:0042590	antigen processing and presentation of exogenous peptide antigen via MHC class I
Fluorouracil	GO:0020033	antigenic variation
Fluorouracil	GO:0019954	asexual reproduction
Fluorouracil	GO:0007610	behavior
Fluorouracil	GO:0007155	cell adhesion
Fluorouracil	GO:0098743	cell aggregation
Fluorouracil	GO:0001906	cell killing
Fluorouracil	GO:0007160	cell-matrix adhesion
Fluorouracil	GO:0006935	chemotaxis
Fluorouracil	GO:0043577	chemotropism
Fluorouracil	GO:0007623	circadian rhythm
Fluorouracil	GO:0007620	copulation
Fluorouracil	GO:0016482	cytosolic transport
Fluorouracil	GO:0032502	developmental process
Fluorouracil	GO:0007549	dosage compensation
Fluorouracil	GO:0009048	dosage compensation by inactivation of X chromosome
Fluorouracil	GO:0042756	drinking behavior
Fluorouracil	GO:0042755	eating behavior
Fluorouracil	GO:0006897	endocytosis
Fluorouracil	GO:0051303	establishment of chromosome localization
Fluorouracil	GO:0020012	evasion or tolerance of host immune response
Fluorouracil	GO:0051805	evasion or tolerance of immune response of other organism involved in symbiotic interaction
Fluorouracil	GO:0007631	feeding behavior
Fluorouracil	GO:0007565	female pregnancy
Fluorouracil	GO:0042730	fibrinolysis
[truncated: 1,925 more rows]
