# Supplementary material for: Meta-path Based Prioritization of Functional Drug Actions with Multi-Level Biological Networks
Source: Sci Rep. 2019 Apr 2;9:5469. doi: 10.1038/s41598-019-41814-w (PMC6445150; doi:10.1038/s41598-019-41814-w)
Supplement: Supplementary file 3 — Table S3. The meta-paths of the enalapril case. [file 41598_2019_41814_MOESM3_ESM.xlsx]

## Sheet: Table S3. The meta-pahts of the
Supplementary Table S3. The meta-paths of the enalapril case
In total, 3,732 meta-paths were possible to appear around a given function according to the above definition of node types, relation types and maximum lengths.
In each of the 39 drug cases, the number of meta-paths is decreased.
Here are 194 meta-paths in the enalapril case.
These are in the sequential form like below: [node pair]__[relation type]---
The title of the manuscript: Meta-path Based Prioritization of Functional Drug Actions with Multi-Level Biological Networks
The author list: Seyeol Yoon and Doheon Lee*
	*To whom correspondence should be addressed. (e-mail: dhlee@kaist.ac.kr)
#	Meta-path
1	MF__CODA__EndoNet__Positive increase
2	MF__UMLS__NCI
3	MM__CODA__BioGRID__Undirected link---MF__CODA__GO__Undirected link
4	MM__CODA__EndoNet__Positive decrease---MF__CODA__GO__Undirected link
5	MM__CODA__EndoNet__Positive decrease---MF__UMLS__NCI
6	MM__CODA__KEGG__Positive decrease---MF__UMLS__NCI
7	MM__CODA__KEGG__Positive increase---MF__CODA__GO__Undirected link
8	MM__CODA__KEGG__Positive increase---MF__UMLS__NCI
9	MF__CODA__EndoNet__Positive increase---FF__UMLS__NCI
10	MF__UMLS__NCI---FF__UMLS__NCI
11	MM__CODA__BioGRID__Undirected link---MM__CODA__BioGRID__Undirected link---MF__CODA__GO__Undirected link
12	MM__CODA__BioGRID__Undirected link---MM__CODA__BioGRID__Undirected link---MF__UMLS__NCI
13	MM__CODA__BioGRID__Undirected link---MM__CODA__EndoNet__Directed link---MF__CODA__GO__Undirected link
14	MM__CODA__BioGRID__Undirected link---MM__CODA__EndoNet__Positive decrease---MF__CODA__EndoNet__Negative increase
15	MM__CODA__BioGRID__Undirected link---MM__CODA__EndoNet__Positive decrease---MF__CODA__EndoNet__Positive increase
16	MM__CODA__BioGRID__Undirected link---MM__CODA__EndoNet__Positive decrease---MF__CODA__GO__Undirected link
17	MM__CODA__BioGRID__Undirected link---MM__CODA__EndoNet__Positive decrease---MF__UMLS__NCI
18	MM__CODA__BioGRID__Undirected link---MM__CODA__EndoNet__Positive increase---MF__CODA__EndoNet__Positive increase
19	MM__CODA__BioGRID__Undirected link---MM__CODA__EndoNet__Positive increase---MF__CODA__GO__Undirected link
20	MM__CODA__BioGRID__Undirected link---MM__CODA__EndoNet__Positive increase---MF__UMLS__NCI
21	MM__CODA__BioGRID__Undirected link---MM__CODA__KEGG__Positive increase---MF__CODA__GO__Undirected link
22	MM__CODA__BioGRID__Undirected link---MM__CODA__KEGG__Positive increase---MF__UMLS__NCI
23	MM__CODA__BioGRID__Undirected link---MM__CODA__KEGG__Directed link---MF__CODA__EndoNet__Negative increase
24	MM__CODA__BioGRID__Undirected link---MM__CODA__KEGG__Directed link---MF__CODA__EndoNet__Positive increase
25	MM__CODA__BioGRID__Undirected link---MM__CODA__KEGG__Directed link---MF__CODA__GO__Undirected link
26	MM__CODA__BioGRID__Undirected link---MM__CODA__KEGG__Directed link---MF__UMLS__NCI
27	MM__CODA__BioGRID__Undirected link---MM__CODA__KEGG__Positive increase---MF__CODA__EndoNet__Negative increase
28	MM__CODA__BioGRID__Undirected link---MM__CODA__KEGG__Positive increase---MF__CODA__EndoNet__Positive increase
29	MM__CODA__BioGRID__Undirected link---MM__CODA__KEGG__Positive increase---MF__CODA__GO__Undirected link
30	MM__CODA__BioGRID__Undirected link---MM__CODA__KEGG__Positive increase---MF__UMLS__NCI
31	MM__CODA__BioGRID__Undirected link---MM__CODA__KEGG__Undirected link---MF__CODA__EndoNet__Negative increase
32	MM__CODA__BioGRID__Undirected link---MM__CODA__KEGG__Undirected link---MF__CODA__EndoNet__Positive increase
33	MM__CODA__BioGRID__Undirected link---MM__CODA__KEGG__Undirected link---MF__CODA__GO__Undirected link
34	MM__CODA__BioGRID__Undirected link---MM__CODA__KEGG__Undirected link---MF__UMLS__NCI
35	MM__CODA__EndoNet__Positive decrease---MM__CODA__BioGRID__Undirected link---MF__CODA__GO__Undirected link
36	MM__CODA__EndoNet__Positive decrease---MM__CODA__BioGRID__Undirected link---MF__UMLS__NCI
37	MM__CODA__EndoNet__Positive decrease---MM__CODA__EndoNet__Directed link---MF__CODA__EndoNet__Positive increase
38	MM__CODA__EndoNet__Positive decrease---MM__CODA__EndoNet__Directed link---MF__CODA__GO__Undirected link
39	MM__CODA__EndoNet__Positive decrease---MM__CODA__EndoNet__Directed link---MF__UMLS__NCI
40	MM__CODA__EndoNet__Positive decrease---MM__CODA__EndoNet__Positive decrease---MF__CODA__EndoNet__Negative increase
41	MM__CODA__EndoNet__Positive decrease---MM__CODA__EndoNet__Positive decrease---MF__CODA__EndoNet__Positive increase
42	MM__CODA__EndoNet__Positive decrease---MM__CODA__EndoNet__Positive decrease---MF__CODA__GO__Undirected link
43	MM__CODA__EndoNet__Positive decrease---MM__CODA__EndoNet__Positive decrease---MF__UMLS__NCI
44	MM__CODA__EndoNet__Positive decrease---MM__CODA__EndoNet__Positive increase---MF__CODA__EndoNet__Positive increase
45	MM__CODA__EndoNet__Positive decrease---MM__CODA__EndoNet__Positive increase---MF__CODA__GO__Undirected link
46	MM__CODA__EndoNet__Positive decrease---MM__CODA__EndoNet__Positive increase---MF__UMLS__NCI
47	MM__CODA__EndoNet__Positive decrease---MM__CODA__EndoNet__Positive increase---MF__CODA__EndoNet__Positive increase
48	MM__CODA__EndoNet__Positive decrease---MM__CODA__EndoNet__Positive increase---MF__CODA__GO__Undirected link
49	MM__CODA__EndoNet__Positive decrease---MM__CODA__EndoNet__Positive increase---MF__UMLS__NCI
50	MM__CODA__EndoNet__Positive decrease---MM__CODA__KEGG__Positive decrease---MF__CODA__EndoNet__Positive increase
51	MM__CODA__EndoNet__Positive decrease---MM__CODA__KEGG__Positive decrease---MF__CODA__GO__Undirected link
52	MM__CODA__EndoNet__Positive decrease---MM__CODA__KEGG__Positive decrease---MF__UMLS__NCI
53	MM__CODA__EndoNet__Positive decrease---MM__CODA__KEGG__Positive increase---MF__CODA__EndoNet__Negative increase
54	MM__CODA__EndoNet__Positive decrease---MM__CODA__KEGG__Positive increase---MF__CODA__EndoNet__Positive increase
55	MM__CODA__EndoNet__Positive decrease---MM__CODA__KEGG__Positive increase---MF__CODA__GO__Undirected link
56	MM__CODA__EndoNet__Positive decrease---MM__CODA__KEGG__Positive increase---MF__UMLS__NCI
57	MM__CODA__EndoNet__Positive decrease---MM__CODA__KEGG__Directed link---MF__CODA__EndoNet__Negative increase
58	MM__CODA__EndoNet__Positive decrease---MM__CODA__KEGG__Directed link---MF__CODA__EndoNet__Positive increase
59	MM__CODA__EndoNet__Positive decrease---MM__CODA__KEGG__Directed link---MF__CODA__GO__Undirected link
60	MM__CODA__EndoNet__Positive decrease---MM__CODA__KEGG__Directed link---MF__UMLS__NCI
61	MM__CODA__EndoNet__Positive decrease---MM__CODA__KEGG__Positive decrease---MF__UMLS__NCI
62	MM__CODA__EndoNet__Positive decrease---MM__CODA__KEGG__Positive increase---MF__CODA__EndoNet__Negative increase
63	MM__CODA__EndoNet__Positive decrease---MM__CODA__KEGG__Positive increase---MF__CODA__EndoNet__Positive increase
64	MM__CODA__EndoNet__Positive decrease---MM__CODA__KEGG__Positive increase---MF__CODA__GO__Undirected link
65	MM__CODA__EndoNet__Positive decrease---MM__CODA__KEGG__Positive increase---MF__UMLS__NCI
66	MM__CODA__EndoNet__Positive decrease---MM__CODA__KEGG__Undirected link---MF__CODA__EndoNet__Positive increase
67	MM__CODA__EndoNet__Positive decrease---MM__CODA__KEGG__Undirected link---MF__CODA__GO__Undirected link
68	MM__CODA__EndoNet__Positive decrease---MM__CODA__KEGG__Undirected link---MF__UMLS__NCI
69	MM__CODA__KEGG__Positive decrease---MM__CODA__BioGRID__Undirected link---MF__UMLS__NCI
70	MM__CODA__KEGG__Positive decrease---MM__CODA__EndoNet__Directed link---MF__CODA__EndoNet__Positive increase
71	MM__CODA__KEGG__Positive decrease---MM__CODA__EndoNet__Directed link---MF__CODA__GO__Undirected link
72	MM__CODA__KEGG__Positive decrease---MM__CODA__EndoNet__Directed link---MF__UMLS__NCI
73	MM__CODA__KEGG__Positive decrease---MM__CODA__EndoNet__Positive decrease---MF__CODA__GO__Undirected link
74	MM__CODA__KEGG__Positive decrease---MM__CODA__EndoNet__Positive decrease---MF__UMLS__NCI
75	MM__CODA__KEGG__Positive decrease---MM__CODA__EndoNet__Positive increase---MF__CODA__EndoNet__Positive increase
76	MM__CODA__KEGG__Positive decrease---MM__CODA__EndoNet__Positive increase---MF__CODA__GO__Undirected link
77	MM__CODA__KEGG__Positive decrease---MM__CODA__EndoNet__Positive increase---MF__UMLS__NCI
78	MM__CODA__KEGG__Positive decrease---MM__CODA__EndoNet__Positive increase---MF__CODA__EndoNet__Positive increase
79	MM__CODA__KEGG__Positive decrease---MM__CODA__EndoNet__Positive increase---MF__CODA__GO__Undirected link
80	MM__CODA__KEGG__Positive decrease---MM__CODA__EndoNet__Positive increase---MF__UMLS__NCI
81	MM__CODA__KEGG__Positive decrease---MM__CODA__KEGG__Positive increase---MF__CODA__EndoNet__Positive increase
82	MM__CODA__KEGG__Positive decrease---MM__CODA__KEGG__Positive increase---MF__CODA__GO__Undirected link
83	MM__CODA__KEGG__Positive decrease---MM__CODA__KEGG__Positive increase---MF__UMLS__NCI
84	MM__CODA__KEGG__Positive decrease---MM__CODA__KEGG__Positive decrease---MF__CODA__GO__Undirected link
85	MM__CODA__KEGG__Positive decrease---MM__CODA__KEGG__Positive decrease---MF__UMLS__NCI
86	MM__CODA__KEGG__Positive decrease---MM__CODA__KEGG__Positive increase---MF__CODA__EndoNet__Negative increase
87	MM__CODA__KEGG__Positive decrease---MM__CODA__KEGG__Positive increase---MF__CODA__EndoNet__Positive increase
88	MM__CODA__KEGG__Positive decrease---MM__CODA__KEGG__Positive increase---MF__CODA__GO__Undirected link
89	MM__CODA__KEGG__Positive decrease---MM__CODA__KEGG__Positive increase---MF__UMLS__NCI
90	MM__CODA__KEGG__Positive decrease---MM__CODA__RegNetwork__Directed link---MF__CODA__GO__Undirected link
91	MM__CODA__KEGG__Positive decrease---MM__CODA__RegNetwork__Directed link---MF__UMLS__NCI
92	MM__CODA__KEGG__Positive increase---MM__CODA__BioGRID__Undirected link---MF__CODA__GO__Undirected link
93	MM__CODA__KEGG__Positive increase---MM__CODA__BioGRID__Undirected link---MF__UMLS__NCI
94	MM__CODA__KEGG__Positive increase---MM__CODA__EndoNet__Directed link---MF__CODA__EndoNet__Positive increase
95	MM__CODA__KEGG__Positive increase---MM__CODA__EndoNet__Directed link---MF__CODA__GO__Undirected link
96	MM__CODA__KEGG__Positive increase---MM__CODA__EndoNet__Directed link---MF__UMLS__NCI
97	MM__CODA__KEGG__Positive increase---MM__CODA__EndoNet__Positive decrease---MF__CODA__GO__Undirected link
98	MM__CODA__KEGG__Positive increase---MM__CODA__EndoNet__Positive decrease---MF__UMLS__NCI
99	MM__CODA__KEGG__Positive increase---MM__CODA__EndoNet__Positive increase---MF__CODA__EndoNet__Positive increase
100	MM__CODA__KEGG__Positive increase---MM__CODA__EndoNet__Positive increase---MF__CODA__GO__Undirected link
101	MM__CODA__KEGG__Positive increase---MM__CODA__EndoNet__Positive increase---MF__UMLS__NCI
102	MM__CODA__KEGG__Positive increase---MM__CODA__EndoNet__Positive increase---MF__CODA__EndoNet__Positive increase
103	MM__CODA__KEGG__Positive increase---MM__CODA__EndoNet__Positive increase---MF__CODA__GO__Undirected link
104	MM__CODA__KEGG__Positive increase---MM__CODA__EndoNet__Positive increase---MF__UMLS__NCI
105	MM__CODA__KEGG__Positive increase---MM__CODA__KEGG__Directed link---MF__CODA__EndoNet__Negative increase
106	MM__CODA__KEGG__Positive increase---MM__CODA__KEGG__Directed link---MF__CODA__EndoNet__Positive increase
107	MM__CODA__KEGG__Positive increase---MM__CODA__KEGG__Directed link---MF__CODA__GO__Undirected link
108	MM__CODA__KEGG__Positive increase---MM__CODA__KEGG__Directed link---MF__UMLS__NCI
109	MM__CODA__KEGG__Positive increase---MM__CODA__KEGG__Positive increase---MF__CODA__EndoNet__Positive increase
110	MM__CODA__KEGG__Positive increase---MM__CODA__KEGG__Positive increase---MF__CODA__GO__Undirected link
111	MM__CODA__KEGG__Positive increase---MM__CODA__KEGG__Positive increase---MF__UMLS__NCI
112	MM__CODA__KEGG__Positive increase---MM__CODA__KEGG__Positive decrease---MF__CODA__GO__Undirected link
113	MM__CODA__KEGG__Positive increase---MM__CODA__KEGG__Positive decrease---MF__UMLS__NCI
114	MM__CODA__KEGG__Positive increase---MM__CODA__KEGG__Positive increase---MF__CODA__EndoNet__Negative increase
115	MM__CODA__KEGG__Positive increase---MM__CODA__KEGG__Positive increase---MF__CODA__EndoNet__Positive increase
116	MM__CODA__KEGG__Positive increase---MM__CODA__KEGG__Positive increase---MF__CODA__GO__Undirected link
117	MM__CODA__KEGG__Positive increase---MM__CODA__KEGG__Positive increase---MF__UMLS__NCI
118	MM__CODA__KEGG__Positive increase---MM__CODA__KEGG__Undirected link---MF__UMLS__NCI
119	MM__CODA__KEGG__Positive increase---MM__CODA__RegNetwork__Directed link---MF__CODA__GO__Undirected link
120	MM__CODA__KEGG__Positive increase---MM__CODA__RegNetwork__Directed link---MF__UMLS__NCI
121	MM__CODA__KEGG__Positive increase---MM__CODA__RegNetwork__Directed link---MF__CODA__GO__Undirected link
122	MM__CODA__KEGG__Positive increase---MM__CODA__RegNetwork__Directed link---MF__UMLS__NCI
123	MM__CODA__BioGRID__Undirected link---MF__CODA__GO__Undirected link---FF__UMLS__NCI
124	MM__CODA__BioGRID__Undirected link---MF__CODA__GO__Undirected link---FF__MEDLINE__Co-occurrence
125	MM__CODA__BioGRID__Undirected link---MF__UMLS__NCI---FF__UMLS__NCI
126	MM__CODA__EndoNet__Positive decrease---MF__CODA__GO__Undirected link---FF__UMLS__NCI
127	MM__CODA__EndoNet__Positive decrease---MF__CODA__GO__Undirected link---FF__MEDLINE__Co-occurrence
128	MM__CODA__EndoNet__Positive decrease---MF__UMLS__NCI---FF__UMLS__NCI
129	MM__CODA__EndoNet__Positive decrease---MF__UMLS__NCI---FF__MEDLINE__Co-occurrence
130	MM__CODA__KEGG__Positive decrease---MF__CODA__EndoNet__Positive increase---FF__UMLS__NCI
131	MM__CODA__KEGG__Positive decrease---MF__CODA__EndoNet__Positive increase---FF__MEDLINE__Co-occurrence
132	MM__CODA__KEGG__Positive decrease---MF__CODA__GO__Undirected link---FF__UMLS__NCI
133	MM__CODA__KEGG__Positive decrease---MF__UMLS__NCI---FF__UMLS__NCI
134	MM__CODA__KEGG__Positive decrease---MF__UMLS__NCI---FF__MEDLINE__Co-occurrence
135	MM__CODA__KEGG__Positive increase---MF__CODA__EndoNet__Positive increase---FF__UMLS__NCI
136	MM__CODA__KEGG__Positive increase---MF__CODA__EndoNet__Positive increase---FF__MEDLINE__Co-occurrence
137	MM__CODA__KEGG__Positive increase---MF__CODA__GO__Undirected link---FF__UMLS__NCI
138	MM__CODA__KEGG__Positive increase---MF__CODA__GO__Undirected link---FF__MEDLINE__Co-occurrence
139	MM__CODA__KEGG__Positive increase---MF__UMLS__NCI---FF__UMLS__NCI
140	MM__CODA__KEGG__Positive increase---MF__UMLS__NCI---FF__MEDLINE__Co-occurrence
141	MF__CODA__EndoNet__Positive increase---FM__CODA__EndoNet__Directed link---MF__CODA__EndoNet__Positive increase
142	MF__CODA__EndoNet__Positive increase---FM__CODA__EndoNet__Directed link---MF__CODA__GO__Undirected link
143	MF__CODA__EndoNet__Positive increase---FM__CODA__EndoNet__Directed link---MF__UMLS__NCI
144	MF__CODA__EndoNet__Positive increase---FM__CODA__EndoNet__Negative increase---MF__CODA__EndoNet__Positive increase
145	MF__CODA__EndoNet__Positive increase---FM__CODA__EndoNet__Negative increase---MF__CODA__GO__Undirected link
146	MF__CODA__EndoNet__Positive increase---FM__CODA__EndoNet__Negative increase---MF__UMLS__NCI
147	MF__CODA__EndoNet__Positive increase---FM__UMLS__NCI---MF__CODA__EndoNet__Positive increase
148	MF__CODA__EndoNet__Positive increase---FM__UMLS__NCI---MF__CODA__GO__Undirected link
149	MF__CODA__EndoNet__Positive increase---FM__UMLS__NCI---MF__UMLS__NCI
150	MF__CODA__GO__Undirected link---FM__CODA__EndoNet__Negative increase---MF__CODA__EndoNet__Negative increase
151	MF__CODA__GO__Undirected link---FM__CODA__EndoNet__Negative increase---MF__CODA__EndoNet__Positive increase
152	MF__CODA__GO__Undirected link---FM__CODA__EndoNet__Negative increase---MF__CODA__GO__Undirected link
153	MF__CODA__GO__Undirected link---FM__CODA__EndoNet__Negative increase---MF__UMLS__NCI
154	MF__CODA__GO__Undirected link---FM__UMLS__NCI---MF__CODA__EndoNet__Negative increase
155	MF__CODA__GO__Undirected link---FM__UMLS__NCI---MF__CODA__EndoNet__Positive increase
156	MF__CODA__GO__Undirected link---FM__UMLS__NCI---MF__CODA__GO__Undirected link
157	MF__CODA__GO__Undirected link---FM__UMLS__NCI---MF__UMLS__NCI
158	MF__UMLS__NCI---FM__CODA__EndoNet__Directed link---MF__CODA__EndoNet__Positive increase
159	MF__UMLS__NCI---FM__CODA__EndoNet__Directed link---MF__CODA__GO__Undirected link
160	MF__UMLS__NCI---FM__CODA__EndoNet__Directed link---MF__UMLS__NCI
161	MF__UMLS__NCI---FM__CODA__EndoNet__Negative increase---MF__CODA__EndoNet__Negative increase
162	MF__UMLS__NCI---FM__CODA__EndoNet__Negative increase---MF__CODA__EndoNet__Positive increase
163	MF__UMLS__NCI---FM__CODA__EndoNet__Negative increase---MF__CODA__GO__Undirected link
164	MF__UMLS__NCI---FM__CODA__EndoNet__Negative increase---MF__UMLS__NCI
165	MF__UMLS__NCI---FM__CODA__EndoNet__Positive decrease---MF__UMLS__NCI
166	MF__UMLS__NCI---FM__UMLS__NCI---MF__CODA__EndoNet__Negative increase
167	MF__UMLS__NCI---FM__UMLS__NCI---MF__CODA__EndoNet__Positive increase
168	MF__UMLS__NCI---FM__UMLS__NCI---MF__CODA__GO__Undirected link
169	MF__UMLS__NCI---FM__UMLS__NCI---MF__UMLS__NCI
170	MF__CODA__EndoNet__Positive increase---FF__UMLS__NCI---FF__UMLS__MEDLINEPLUS
171	MF__CODA__EndoNet__Positive increase---FF__UMLS__NCI---FF__UMLS__NCI
172	MF__CODA__EndoNet__Positive increase---FF__UMLS__NCI---FF__MEDLINE__Co-occurrence
173	MF__CODA__EndoNet__Positive increase---FF__MEDLINE__Co-occurrence---FF__MEDLINE__Co-occurrence
174	MF__CODA__GO__Undirected link---FF__CODA__PhenoGO__Undirected link---FF__UMLS__NCI
175	MF__UMLS__NCI---FF__UMLS__NCI---FF__UMLS__MEDLINEPLUS
176	MF__UMLS__NCI---FF__UMLS__NCI---FF__UMLS__NCI
177	MF__UMLS__NCI---FF__UMLS__NCI---FF__MEDLINE__Co-occurrence
178	MF__UMLS__NCI---FF__MEDLINE__Co-occurrence---FF__MEDLINE__Co-occurrence
179	FP__CODA__PhenoGO__Undirected link
180	FF__UMLS__MEDLINEPLUS---FP__CODA__PhenoGO__Undirected link
181	FF__UMLS__NCI---FP__CODA__PhenoGO__Undirected link
182	FF__UMLS__NCI---FP__UMLS__NCI
183	FF__MEDLINE__Co-occurrence---FP__CODA__PhenoGO__Undirected link
184	FP__CODA__PhenoGO__Undirected link---PP__UMLS__MTHMST
185	FP__CODA__PhenoGO__Undirected link---PP__UMLS__NCI
186	FP__CODA__PhenoGO__Undirected link---PP__UMLS__OMIM
187	FP__CODA__PhenoGO__Undirected link---PP__MEDLINE__Co-occurrence
188	FP__UMLS__MEDLINEPLUS---PP__UMLS__MTHMST
189	FP__UMLS__MEDLINEPLUS---PP__UMLS__OMIM
190	FP__UMLS__MEDLINEPLUS---PP__MEDLINE__Co-occurrence
191	FP__UMLS__NCI---PP__UMLS__MTHMST
192	FP__UMLS__NCI---PP__UMLS__OMIM
193	FP__UMLS__OMIM__PP__UMLS__NCI
194	FP__UMLS__OMIM__PP__UMLS__OMIM
