# Supplementary material for: Meta-path Based Prioritization of Functional Drug Actions with Multi-Level Biological Networks
Source: Sci Rep. 2019 Apr 2;9:5469. doi: 10.1038/s41598-019-41814-w (PMC6445150; doi:10.1038/s41598-019-41814-w)
Supplement: Supplementary file 4 — Table S4. The top 10 candidates for the functional drug actions. [file 41598_2019_41814_MOESM4_ESM.xlsx]

## Sheet: drugs__TOP10FDA
Supplementary Table S4. Top 10 candidates for the functional drug actions
We constructed the 39 SVM models to prioritize candidates for the functional drug actions.
Then we let them do it.
Here are some of the results: Top 10 candidates of the 39 drug cases.
The title of the manuscript: Meta-path Based Prioritization of Functional Drug Actions with Multi-Level Biological Networks
The author list: Seyeol Yoon and Doheon Lee*
	*To whom correspondence should be addressed. (e-mail: dhlee@kaist.ac.kr)
drugName	rank	GO id	GO name
Fluocinonide	1	GO:0007165	signal transduction
Fluocinonide	2	GO:0007565	female pregnancy
Fluocinonide	3	GO:0007049	cell cycle
Fluocinonide	4	GO:0005840	ribosome
Fluocinonide	5	GO:0010468	regulation of gene expression
Fluocinonide	6	GO:0006928	movement of cell or subcellular component
Fluocinonide	7	GO:0008283	cell proliferation
Fluocinonide	8	GO:0035176	social behavior
Fluocinonide	9	GO:0005737	cytoplasm
Fluocinonide	10	GO:0042755	eating behavior
Fluocinolone Acetonide	1	GO:0007049	cell cycle
Fluocinolone Acetonide	2	GO:0042755	eating behavior
Fluocinolone Acetonide	3	GO:0042060	wound healing
Fluocinolone Acetonide	4	GO:0050892	intestinal absorption
Fluocinolone Acetonide	5	GO:0005643	nuclear pore
Fluocinolone Acetonide	6	GO:0005802	trans-Golgi network
Fluocinolone Acetonide	7	GO:0050658	RNA transport
Fluocinolone Acetonide	8	GO:0005768	endosome
Fluocinolone Acetonide	9	GO:0007602	phototransduction
Fluocinolone Acetonide	10	GO:0005814	centriole
Lisinopril	1	GO:0005622	intracellular
Lisinopril	2	GO:0050892	intestinal absorption
Lisinopril	3	GO:0006412	translation
Lisinopril	4	GO:0006351	transcription, DNA-templated
Lisinopril	5	GO:0016310	phosphorylation
Lisinopril	6	GO:0012501	programmed cell death
Lisinopril	7	GO:0015031	protein transport
Lisinopril	8	GO:0090399	replicative senescence
Lisinopril	9	GO:0005764	lysosome
Lisinopril	10	GO:0005783	endoplasmic reticulum
Methylprednisolone	1	GO:0016021	integral component of membrane
Methylprednisolone	2	GO:0006898	receptor-mediated endocytosis
Methylprednisolone	3	GO:0008360	regulation of cell shape
Methylprednisolone	4	GO:0001501	skeletal system development
Methylprednisolone	5	GO:0001525	angiogenesis
Methylprednisolone	6	GO:0006302	double-strand break repair
Methylprednisolone	7	GO:0043065	positive regulation of apoptotic process
Methylprednisolone	8	GO:0007267	cell-cell signaling
Methylprednisolone	9	GO:0051726	regulation of cell cycle
Methylprednisolone	10	GO:0045840	positive regulation of mitotic nuclear division
Topotecan	1	GO:0043687	post-translational protein modification
Topotecan	2	GO:0000085	mitotic G2 phase
Topotecan	3	GO:0051319	G2 phase
Topotecan	4	GO:0043631	RNA polyadenylation
Topotecan	5	GO:0051301	cell division
Topotecan	6	GO:0010195	obsolete microRNA biosynthetic process
Topotecan	7	GO:0035196	production of miRNAs involved in gene silencing by miRNA
Topotecan	8	GO:1902679	negative regulation of RNA biosynthetic process
Topotecan	9	GO:0007267	cell-cell signaling
Topotecan	10	GO:0006305	DNA alkylation
Tacrolimus	1	GO:0005777	peroxisome
Tacrolimus	2	GO:0016567	protein ubiquitination
Tacrolimus	3	GO:0060348	bone development
Tacrolimus	4	GO:0030317	flagellated sperm motility
Tacrolimus	5	GO:0031966	mitochondrial membrane
Tacrolimus	6	GO:0043005	neuron projection
Tacrolimus	7	GO:0005768	endosome
Tacrolimus	8	GO:0008306	associative learning
Tacrolimus	9	GO:0009060	aerobic respiration
Tacrolimus	10	GO:0045333	cellular respiration
Ramipril	1	GO:0002456	T cell mediated immunity
Ramipril	2	GO:0002449	lymphocyte mediated immunity
Ramipril	3	GO:0009315	obsolete drug resistance
Ramipril	4	GO:0006935	chemotaxis
Ramipril	5	GO:0016482	cytosolic transport
Ramipril	6	GO:0020012	evasion or tolerance of host immune response
Ramipril	7	GO:0051805	evasion or tolerance of immune response of other organism involved in symbiotic interaction
Ramipril	8	GO:0051842	obsolete evasion or tolerance of symbiont immune response
Ramipril	9	GO:0005869	dynactin complex
Ramipril	10	GO:0016310	phosphorylation
Amlodipine	1	GO:0043065	positive regulation of apoptotic process
Amlodipine	2	GO:0032098	regulation of appetite
Amlodipine	3	GO:0000910	cytokinesis
Amlodipine	4	GO:0008360	regulation of cell shape
Amlodipine	5	GO:0006928	movement of cell or subcellular component
Amlodipine	6	GO:0019226	transmission of nerve impulse
Amlodipine	7	GO:0015629	actin cytoskeleton
Amlodipine	8	GO:0007283	spermatogenesis
Amlodipine	9	GO:0007165	signal transduction
Amlodipine	10	GO:0007268	chemical synaptic transmission
Spermine	1	GO:0005921	gap junction
Spermine	2	GO:0006333	chromatin assembly or disassembly
Spermine	3	GO:0038001	paracrine signaling
Spermine	4	GO:0007163	establishment or maintenance of cell polarity
Spermine	5	GO:0009790	embryo development
Spermine	6	GO:0006914	autophagy
Spermine	7	GO:0043226	organelle
Spermine	8	GO:0006887	exocytosis
Spermine	9	GO:0036379	myofilament
Spermine	10	GO:0002120	predatory behavior
Bortezomib	1	GO:0009790	embryo development
Bortezomib	2	GO:0016310	phosphorylation
Bortezomib	3	GO:0031012	extracellular matrix
Bortezomib	4	GO:0019835	cytolysis
Bortezomib	5	GO:0030141	secretory granule
Bortezomib	6	GO:0007049	cell cycle
Bortezomib	7	GO:0016458	gene silencing
Bortezomib	8	GO:0005881	cytoplasmic microtubule
Bortezomib	9	GO:0045453	bone resorption
Bortezomib	10	GO:0019079	viral genome replication
Perindopril	1	GO:0030431	sleep
Perindopril	2	GO:0001659	temperature homeostasis
Perindopril	3	GO:0005792	obsolete microsome
Perindopril	4	GO:0006119	oxidative phosphorylation
Perindopril	5	GO:0006810	transport
Perindopril	6	GO:0006887	exocytosis
Perindopril	7	GO:0001508	action potential
Perindopril	8	GO:0009566	fertilization
Perindopril	9	GO:0042755	eating behavior
Perindopril	10	GO:0007600	sensory perception
ado-trastuzumab emtansine	1	GO:0001525	angiogenesis
ado-trastuzumab emtansine	2	GO:0005635	nuclear envelope
ado-trastuzumab emtansine	3	GO:0006898	receptor-mediated endocytosis
ado-trastuzumab emtansine	4	GO:0007267	cell-cell signaling
ado-trastuzumab emtansine	5	GO:0007268	chemical synaptic transmission
ado-trastuzumab emtansine	6	GO:0007586	digestion
ado-trastuzumab emtansine	7	GO:0043005	neuron projection
ado-trastuzumab emtansine	8	GO:0006956	complement activation
ado-trastuzumab emtansine	9	GO:0006957	complement activation, alternative pathway
ado-trastuzumab emtansine	10	GO:0006935	chemotaxis
Insulin Aspart	1	GO:0006913	nucleocytoplasmic transport
Insulin Aspart	2	GO:0005856	cytoskeleton
Insulin Aspart	3	GO:0005829	cytosol
Insulin Aspart	4	GO:0042750	hibernation
Insulin Aspart	5	GO:0001508	action potential
Insulin Aspart	6	GO:0000146	microfilament motor activity
Insulin Aspart	7	GO:0031090	organelle membrane
Insulin Aspart	8	GO:0000910	cytokinesis
Insulin Aspart	9	GO:0007631	feeding behavior
Insulin Aspart	10	GO:0042493	response to drug
Felodipine	1	GO:0000910	cytokinesis
Felodipine	2	GO:0008360	regulation of cell shape
Felodipine	3	GO:0006928	movement of cell or subcellular component
Felodipine	4	GO:0019226	transmission of nerve impulse
Felodipine	5	GO:0005921	gap junction
Felodipine	6	GO:0007165	signal transduction
Felodipine	7	GO:0015629	actin cytoskeleton
Felodipine	8	GO:0007268	chemical synaptic transmission
Felodipine	9	GO:0001964	startle response
Felodipine	10	GO:0006629	lipid metabolic process
Lidocaine	1	GO:0005635	nuclear envelope
Lidocaine	2	GO:0038001	paracrine signaling
Lidocaine	3	GO:0005814	centriole
Lidocaine	4	GO:0005829	cytosol
Lidocaine	5	GO:0005737	cytoplasm
Lidocaine	6	GO:0019232	perception of rate of movement
Lidocaine	7	GO:0030147	obsolete natriuresis
Lidocaine	8	GO:0035815	positive regulation of renal sodium excretion
Lidocaine	9	GO:0005615	extracellular space
Lidocaine	10	GO:0042060	wound healing
Cytarabine	1	GO:0006935	chemotaxis
Cytarabine	2	GO:0043577	chemotropism
Cytarabine	3	GO:0000279	M phase
Cytarabine	4	GO:0005730	nucleolus
Cytarabine	5	GO:0031143	pseudopodium
Cytarabine	6	GO:0019012	virion
Cytarabine	7	GO:0005921	gap junction
Cytarabine	8	GO:0005635	nuclear envelope
Cytarabine	9	GO:0031965	nuclear membrane
Cytarabine	10	GO:0007163	establishment or maintenance of cell polarity
Dantrolene	1	GO:0004843	thiol-dependent ubiquitin-specific protease activity
Dantrolene	2	GO:0033554	cellular response to stress
Dantrolene	3	GO:0009117	nucleotide metabolic process
Dantrolene	4	GO:0045836	positive regulation of meiotic nuclear division
Dantrolene	5	GO:0009888	tissue development
Dantrolene	6	GO:0045786	negative regulation of cell cycle
Dantrolene	7	GO:0031396	regulation of protein ubiquitination
Dantrolene	8	GO:0000012	single strand break repair
Dantrolene	9	GO:0045835	negative regulation of meiotic nuclear division
Dantrolene	10	GO:0030163	protein catabolic process
Epoprostenol	1	GO:0001964	startle response
Epoprostenol	2	GO:0006898	receptor-mediated endocytosis
Epoprostenol	3	GO:0005975	carbohydrate metabolic process
Epoprostenol	4	GO:0007160	cell-matrix adhesion
Epoprostenol	5	GO:0070166	enamel mineralization
Epoprostenol	6	GO:0043276	anoikis
Epoprostenol	7	GO:0045333	cellular respiration
Epoprostenol	8	GO:0007623	circadian rhythm
Epoprostenol	9	GO:0042110	T cell activation
Epoprostenol	10	GO:0051726	regulation of cell cycle
Etoposide	1	GO:0001906	cell killing
Etoposide	2	GO:0008220	obsolete necrosis
Etoposide	3	GO:0016271	obsolete tissue death
Etoposide	4	GO:0070265	necrotic cell death
Etoposide	5	GO:0009315	obsolete drug resistance
Etoposide	6	GO:0046649	lymphocyte activation
Etoposide	7	GO:0002449	lymphocyte mediated immunity
Etoposide	8	GO:0002456	T cell mediated immunity
Etoposide	9	GO:0002524	hypersensitivity
Etoposide	10	GO:0051320	S phase
Isradipine	1	GO:0000910	cytokinesis
Isradipine	2	GO:0006928	movement of cell or subcellular component
Isradipine	3	GO:0008360	regulation of cell shape
Isradipine	4	GO:0019226	transmission of nerve impulse
Isradipine	5	GO:0015629	actin cytoskeleton
Isradipine	6	GO:0007268	chemical synaptic transmission
Isradipine	7	GO:0032098	regulation of appetite
Isradipine	8	GO:0007165	signal transduction
Isradipine	9	GO:0001660	fever generation
Isradipine	10	GO:0001508	action potential
Fosinopril	1	GO:0008220	obsolete necrosis
Fosinopril	2	GO:0016271	obsolete tissue death
Fosinopril	3	GO:0070265	necrotic cell death
Fosinopril	4	GO:0019835	cytolysis
Fosinopril	5	GO:0001906	cell killing
Fosinopril	6	GO:0020012	evasion or tolerance of host immune response
Fosinopril	7	GO:0051805	evasion or tolerance of immune response of other organism involved in symbiotic interaction
Fosinopril	8	GO:0051842	obsolete evasion or tolerance of symbiont immune response
Fosinopril	9	GO:0006412	translation
Fosinopril	10	GO:0006928	movement of cell or subcellular component
Azacitidine	1	GO:0006302	double-strand break repair
Azacitidine	2	GO:0009966	regulation of signal transduction
Azacitidine	3	GO:0097194	execution phase of apoptosis
Azacitidine	4	GO:0000278	mitotic cell cycle
Azacitidine	5	GO:0042110	T cell activation
Azacitidine	6	GO:0045786	negative regulation of cell cycle
Azacitidine	7	GO:0009405	pathogenesis
Azacitidine	8	GO:0009406	obsolete virulence
Azacitidine	9	GO:0030163	protein catabolic process
Azacitidine	10	GO:0042703	menstruation
Vindesine	1	GO:0000088	mitotic prophase
Vindesine	2	GO:0000090	mitotic anaphase
Vindesine	3	GO:0000093	mitotic telophase
Vindesine	4	GO:0010564	regulation of cell cycle process
Vindesine	5	GO:0045840	positive regulation of mitotic nuclear division
Vindesine	6	GO:0070317	negative regulation of G0 to G1 transition
Vindesine	7	GO:0045836	positive regulation of meiotic nuclear division
Vindesine	8	GO:0045835	negative regulation of meiotic nuclear division
Vindesine	9	GO:0071174	mitotic spindle checkpoint
Vindesine	10	GO:0007126	meiotic cell cycle
Fluorouracil	1	GO:0000279	M phase
Fluorouracil	2	GO:0007126	meiotic cell cycle
Fluorouracil	3	GO:0005929	cilium
Fluorouracil	4	GO:0006897	endocytosis
Fluorouracil	5	GO:0046849	bone remodeling
Fluorouracil	6	GO:0006508	proteolysis
Fluorouracil	7	GO:0007155	cell adhesion
Fluorouracil	8	GO:0006310	DNA recombination
Fluorouracil	9	GO:0055114	oxidation-reduction process
Fluorouracil	10	GO:0006913	nucleocytoplasmic transport
Paclitaxel	1	GO:0036074	metaplastic ossification
Paclitaxel	2	GO:0005811	lipid particle
Paclitaxel	3	GO:0051320	S phase
Paclitaxel	4	GO:0001660	fever generation
Paclitaxel	5	GO:0006928	movement of cell or subcellular component
Paclitaxel	6	GO:0031012	extracellular matrix
Paclitaxel	7	GO:0001906	cell killing
Paclitaxel	8	GO:0008220	obsolete necrosis
Paclitaxel	9	GO:0016271	obsolete tissue death
Paclitaxel	10	GO:0070265	necrotic cell death
Cholecalciferol	1	GO:0008283	cell proliferation
Cholecalciferol	2	GO:0005634	nucleus
Cholecalciferol	3	GO:0005794	Golgi apparatus
Cholecalciferol	4	GO:0006629	lipid metabolic process
Cholecalciferol	5	GO:0007165	signal transduction
Cholecalciferol	6	GO:0005886	plasma membrane
Cholecalciferol	7	GO:0016234	inclusion body
Cholecalciferol	8	GO:0043687	post-translational protein modification
Cholecalciferol	9	GO:0060348	bone development
Cholecalciferol	10	GO:0005515	protein binding
Enalapril	1	GO:0009507	chloroplast
Enalapril	2	GO:0006118	obsolete electron transport
Enalapril	3	GO:0016246	RNA interference
Enalapril	4	GO:0016441	posttranscriptional gene silencing
Enalapril	5	GO:0001508	action potential
Enalapril	6	GO:0002449	lymphocyte mediated immunity
Enalapril	7	GO:0060242	contact inhibition
Enalapril	8	GO:0042592	homeostatic process
Enalapril	9	GO:0009536	plastid
Enalapril	10	GO:0009792	embryo development ending in birth or egg hatching
Vincristine	1	GO:0007064	mitotic sister chromatid cohesion
Vincristine	2	GO:0045840	positive regulation of mitotic nuclear division
Vincristine	3	GO:0000088	mitotic prophase
Vincristine	4	GO:0071174	mitotic spindle checkpoint
Vincristine	5	GO:0045836	positive regulation of meiotic nuclear division
Vincristine	6	GO:0001906	cell killing
Vincristine	7	GO:0035176	social behavior
Vincristine	8	GO:0006281	DNA repair
Vincristine	9	GO:0007155	cell adhesion
Vincristine	10	GO:0032259	methylation
Ethosuximide	1	GO:0060073	micturition
Ethosuximide	2	GO:0043679	axon terminus
Ethosuximide	3	GO:0007601	visual perception
Ethosuximide	4	GO:0060047	heart contraction
Ethosuximide	5	GO:0009790	embryo development
Ethosuximide	6	GO:0009792	embryo development ending in birth or egg hatching
Ethosuximide	7	GO:0009793	embryo development ending in seed dormancy
Ethosuximide	8	GO:0005882	intermediate filament
Ethosuximide	9	GO:0007600	sensory perception
Ethosuximide	10	GO:0048532	anatomical structure arrangement
Adenosine	1	GO:0051301	cell division
Adenosine	2	GO:0005874	microtubule
Adenosine	3	GO:0000003	reproduction
Adenosine	4	GO:0000279	M phase
Adenosine	5	GO:0007067	mitotic cell cycle
Adenosine	6	GO:0005515	protein binding
Adenosine	7	GO:0009280	obsolete cell wall inner membrane
Adenosine	8	GO:0015031	protein transport
Adenosine	9	GO:0070085	glycosylation
Adenosine	10	GO:0097194	execution phase of apoptosis
Calcitriol	1	GO:0019722	calcium-mediated signaling
Calcitriol	2	GO:0008219	cell death
Calcitriol	3	GO:0051301	cell division
Calcitriol	4	GO:0000279	M phase
Calcitriol	5	GO:0007067	mitotic cell cycle
Calcitriol	6	GO:0007154	cell communication
Calcitriol	7	GO:0005783	endoplasmic reticulum
Calcitriol	8	GO:0016485	protein processing
Calcitriol	9	GO:0005856	cytoskeleton
Calcitriol	10	GO:0043687	post-translational protein modification
Bupivacaine	1	GO:0030164	protein denaturation
Bupivacaine	2	GO:0005911	cell-cell junction
Bupivacaine	3	GO:0005604	basement membrane
Bupivacaine	4	GO:0006811	ion transport
Bupivacaine	5	GO:0040007	growth
Bupivacaine	6	GO:0016234	inclusion body
Bupivacaine	7	GO:0040011	locomotion
Bupivacaine	8	GO:0008152	metabolic process
Bupivacaine	9	GO:0000805	X chromosome
Bupivacaine	10	GO:0005921	gap junction
Hydroxocobalamin	1	GO:0007049	cell cycle
Hydroxocobalamin	2	GO:0006310	DNA recombination
Hydroxocobalamin	3	GO:0007048	obsolete oncogenesis
Hydroxocobalamin	4	GO:0006351	transcription, DNA-templated
Hydroxocobalamin	5	GO:0005783	endoplasmic reticulum
Hydroxocobalamin	6	GO:0007613	memory
Hydroxocobalamin	7	GO:0030424	axon
Hydroxocobalamin	8	GO:0030154	cell differentiation
Hydroxocobalamin	9	GO:0070085	glycosylation
Hydroxocobalamin	10	GO:0008283	cell proliferation
Dexamethasone	1	GO:0010564	regulation of cell cycle process
Dexamethasone	2	GO:0016021	integral component of membrane
Dexamethasone	3	GO:0030162	regulation of proteolysis
Dexamethasone	4	GO:0001525	angiogenesis
Dexamethasone	5	GO:0000278	mitotic cell cycle
Dexamethasone	6	GO:0006396	RNA processing
Dexamethasone	7	GO:0030099	myeloid cell differentiation
Dexamethasone	8	GO:0006366	transcription from RNA polymerase II promoter
Dexamethasone	9	GO:0001501	skeletal system development
Dexamethasone	10	GO:0005887	integral component of plasma membrane
Hydrocortisone	1	GO:0051402	neuron apoptotic process
Hydrocortisone	2	GO:0007267	cell-cell signaling
Hydrocortisone	3	GO:0001501	skeletal system development
Hydrocortisone	4	GO:0016525	negative regulation of angiogenesis
Hydrocortisone	5	GO:0031012	extracellular matrix
Hydrocortisone	6	GO:0001972	retinoic acid binding
Hydrocortisone	7	GO:0001525	angiogenesis
Hydrocortisone	8	GO:0007420	brain development
Hydrocortisone	9	GO:0045835	negative regulation of meiotic nuclear division
Hydrocortisone	10	GO:0006302	double-strand break repair
Everolimus	1	GO:0051320	S phase
Everolimus	2	GO:0070085	glycosylation
Everolimus	3	GO:0007165	signal transduction
Everolimus	4	GO:0007267	cell-cell signaling
Everolimus	5	GO:0016310	phosphorylation
Everolimus	6	GO:0045061	thymic T cell selection
Everolimus	7	GO:0000085	mitotic G2 phase
Everolimus	8	GO:0051319	G2 phase
Everolimus	9	GO:0005975	carbohydrate metabolic process
Everolimus	10	GO:0007566	embryo implantation
Vinblastine	1	GO:0051322	anaphase
Vinblastine	2	GO:0000093	mitotic telophase
Vinblastine	3	GO:0000088	mitotic prophase
Vinblastine	4	GO:0000090	mitotic anaphase
Vinblastine	5	GO:0007064	mitotic sister chromatid cohesion
Vinblastine	6	GO:0045835	negative regulation of meiotic nuclear division
Vinblastine	7	GO:0045836	positive regulation of meiotic nuclear division
Vinblastine	8	GO:0045840	positive regulation of mitotic nuclear division
Vinblastine	9	GO:0005634	nucleus
Vinblastine	10	GO:0009653	anatomical structure morphogenesis
Oxytocin	1	GO:0016485	protein processing
Oxytocin	2	GO:0060073	micturition
Oxytocin	3	GO:0048532	anatomical structure arrangement
Oxytocin	4	GO:0030485	smooth muscle contractile fiber
Oxytocin	5	GO:0009792	embryo development ending in birth or egg hatching
Oxytocin	6	GO:0009793	embryo development ending in seed dormancy
Oxytocin	7	GO:0043687	post-translational protein modification
Oxytocin	8	GO:0006810	transport
Oxytocin	9	GO:0005881	cytoplasmic microtubule
Oxytocin	10	GO:0097195	pilomotor reflex
Clotrimazole	1	GO:0005515	protein binding
Clotrimazole	2	GO:0005634	nucleus
Clotrimazole	3	GO:0005737	cytoplasm
Clotrimazole	4	GO:0005829	cytosol
Clotrimazole	5	GO:0005925	focal adhesion
Clotrimazole	6	GO:0007160	cell-matrix adhesion
Clotrimazole	7	GO:0007165	signal transduction
Clotrimazole	8	GO:0007601	visual perception
Clotrimazole	9	GO:0016021	integral component of membrane
Clotrimazole	10	GO:0016567	protein ubiquitination
