# Supplementary material for: Meta-path Based Prioritization of Functional Drug Actions with Multi-Level Biological Networks
Source: Sci Rep. 2019 Apr 2;9:5469. doi: 10.1038/s41598-019-41814-w (PMC6445150; doi:10.1038/s41598-019-41814-w)
Supplement: Supplementary file 5 — Table S5. The top 20 features for the enalapril case. [file 41598_2019_41814_MOESM5_ESM.xlsx]

## Sheet: Sheet1
Supplementary Table S5. The top 20 features for the enalapril case
In each of the 39 drug cases in the application section, the number of features decreased but remained over hundreds.
To select the informative features for each drug case, we calculated the coefficients of linear regression for each feature with the positive and negative examples.
We selected the top 20 features because the AUROC (Area Under the Receiver Operating Characteristic) value was higher for this case than when selecting a different number of top features.
Here are the top 20 features of the enalapril case.
A feature consists of a meta-path and one of three values.
The title of the manuscript: Meta-path Based Prioritization of Functional Drug Actions with Multi-Level Biological Networks
The author list: Seyeol Yoon and Doheon Lee*
	*To whom correspondence should be addressed. (e-mail: dhlee@kaist.ac.kr)
Meta-path							value	Linear regression coefficient
meta-node	meta-edge	meta-node	meta-edge	meta-node	meta-edge	meta-node
Molecule	CODA__EndoNet__Positive increase	Function	UMLS__NCI	Function			path count	0.271155
Molecule	UMLS__NCI	Function	UMLS__NCI	Function			sum of PDP	0.16753
Molecule	CODA__EndoNet__Positive increase	Molecule	CODA__KEGG__Undirected link	Molecule	CODA__GO__Undirected link	Function	max. of PDP	0.170871
Molecule	CODA__KEGG__Positive increase	Molecule	CODA__KEGG__Positive increase	Molecule	CODA__GO__Undirected link	Function	max. of PDP	0.313681
Molecule	CODA__BioGRID__Undirected link	Molecule	UMLS__NCI	Function	UMLS__NCI	Function	sum of PDP	0.136657
Molecule	CODA__KEGG__Positive decrease	Molecule	CODA__EndoNet__Positive increase	Function	UMLS__NCI	Function	sum of PDP	0.138374
Molecule	CODA__KEGG__Positive decrease	Molecule	UMLS__NCI	Function	UMLS__NCI	Function	sum of PDP	0.267274
Molecule	CODA__KEGG__Positive increase	Molecule	CODA__GO__Undirected link	Function	UMLS__NCI	Function	sum of PDP	0.49306
Molecule	CODA__KEGG__Positive increase	Molecule	UMLS__NCI	Function	UMLS__NCI	Function	path count	0.404289
Molecule	CODA__EndoNet__Positive increase	Function	CODA__EndoNet__Negative increase	Molecule	CODA__GO__Undirected link	Function	sum of PDP	0.184552
Molecule	CODA__GO__Undirected link	Function	UMLS__NCI	Molecule	UMLS__NCI	Function	sum of PDP	0.152098
Molecule	UMLS__NCI	Function	CODA__EndoNet__Negative increase	Molecule	CODA__GO__Undirected link	Function	sum of PDP	0.144032
Molecule	UMLS__NCI	Function	UMLS__NCI	Molecule	UMLS__NCI	Function	sum of PDP	0.172975
Molecule	CODA__EndoNet__Positive increase	Function	UMLS__NCI	Function	UMLS__NCI	Function	path count	0.398661
Molecule	CODA__EndoNet__Positive increase	Function	UMLS__NCI	Function	MEDLINE__Co-occurrence	Function	path count	0.140428
Molecule	UMLS__NCI	Function	UMLS__NCI	Function	UMLS__NCI	Function	path count	0.547701
Molecule	UMLS__NCI	Function	UMLS__NCI	Function	MEDLINE__Co-occurrence	Function	path count	0.136688
Function	MEDLINE__Co-occurrence	Function	CODA__PhenoGO__Undirected link	Phenotype			path count	0.240781
Function	CODA__PhenoGO__Undirected link	Phenotype	UMLS__MTHMST	Phenotype			sum of PDP	0.131841
Function	CODA__PhenoGO__Undirected link	Phenotype	MEDLINE__Co-occurrence	Phenotype			path count	0.248553
