# Supplementary material for: Meta-path Based Prioritization of Functional Drug Actions with Multi-Level Biological Networks
Source: Sci Rep. 2019 Apr 2;9:5469. doi: 10.1038/s41598-019-41814-w (PMC6445150; doi:10.1038/s41598-019-41814-w)
Supplement: Supplementary file 6 — Table S6. The top 10 candidates for the functional drug actions with evidence. [file 41598_2019_41814_MOESM6_ESM.xlsx]

## Sheet: table
Drug	#	instances
Calcitriol (Vitamin D deficiency)	8	Plasma membrane(원형질막), Homeostatic process(항상성과정), Circadian rhythm(생체시계), Cytoskeleton, Paracrine signaling(측분비신호전달), Wound healing(상처치유), Ion transport (이온운반), Female pregnancy(임신), Cell wall inner membrane(세포벽내막), Carbohydrate metabolic process(탄수화물대사과정)
Fluocinolone Acetonide (Inflammatory diseases)
Etoposide (Tumors)
Bupivacaine (Pains)
Enalapril (Hypertension)

## Sheet: data
Supplementary Table S6. Top 10 candidates for the functional drug actions with evidence
We selected a drug from the 39 drugs if its AUROC value was higher than the average AUROC value, and we grouped them into five according to their indications.
In each of the five groups, we selected one drug that had the most search results in Google Scholar, where we can search for even the most obscure information.
The five drugs included enalapril, paclitaxel, bupivacaine, calcitriol, and fluocinolone acetonide.
Their top 10 candidates for the functional drug actions were manually evaluated.
As a result, 60.0% were found to be actual functional drug actions of the corresponding drugs.
Moreover, most were not similar to the positive examples already provided in the DrugBank.
They were expected to be novel functional drug actions not yet stored in the databases.
Here are their top 10 candidates with literature evidence.
The title of the manuscript: Meta-path Based Prioritization of Functional Drug Actions with Multi-Level Biological Networks
The author list: Seyeol Yoon and Doheon Lee*
	*To whom correspondence should be addressed. (e-mail: dhlee@kaist.ac.kr)
Drug	main indication	rank	GO id	GO name	estimate	evidance sentence	reference (url)
Bupivacaine	local pain	1	GO:0030164	protein denaturation	FALSE
Bupivacaine	local pain	2	GO:0005911	cell-cell junction	TRUE	local anesthetics (LAs) cause toxic effects on the central nervous system, cardiovascular system, neuromuscular junction, and cell metabolism.	https://www.ncbi.nlm.nih.gov/pubmed/19224816
Bupivacaine	local pain	3	GO:0005604	basement membrane	TRUE	The bupivacaine-treated group had more degenerated and injured muscle fibers, and more osteocytes than the control group. Electron microscopy showed that the basement membrane of muscle fibers was discontinuous and that many mononucleated cells resembling activated satellite cells were present on day 5.	https://www.ncbi.nlm.nih.gov/pubmed/1835237
Bupivacaine	local pain	4	GO:0006811	ion transport	TRUE	Electrophysiological measurements indicated a significant decrease in the potential difference and in the short-circuit current of the skin after the application of the anesthetic, reflecting inhibition of the active transport of ions.	https://www.ncbi.nlm.nih.gov/pubmed/12482399
Bupivacaine	local pain	5	GO:0040007	growth	TRUE	Clinically relevant concentrations of bupiva+A9:H9caine reduced cell viability and inhibited cellular proliferation and migration in both cell lines.	https://www.ncbi.nlm.nih.gov/pmc/articles/PMC4872542/
Bupivacaine	local pain	6	GO:0016234	inclusion body	TRUE	Optical and scanning electron microscopy revealed that bupivacaine induced erythrocyte spheroechinocytosis.	https://www.ncbi.nlm.nih.gov/pubmed/12482399
Bupivacaine	local pain	7	GO:0040011	locomotion	TRUE	Bupivacaine reduced migration potential of PC-3 cells by up to 60%	https://www.ncbi.nlm.nih.gov/pmc/articles/PMC4872542/
Bupivacaine	local pain	8	GO:0008152	metabolic process	TRUE	The current study shows that the impairment of mitochondrial energy metabolism in the presence of bupivacaine is reinforced in the hypoxic left ventricle.	https://www.ncbi.nlm.nih.gov/pubmed/12459678
Bupivacaine	local pain	9	GO:0000805	X chromosome	FALSE
Bupivacaine	local pain	10	GO:0005921	gap junction	FALSE
Calcitriol	vitamin D3 deficiency	1	GO:0019722	calcium-mediated signaling	TRUE	Calcimimetics allosterically modify CaR and render it more sensitive to extracellular Ca 2+ , accounting for the simultaneous reduction of Ca 2+ and PTH seen in most patients.	https://www.ncbi.nlm.nih.gov/pubmed/18424820
Calcitriol	vitamin D3 deficiency	2	GO:0008219	cell death	TRUE	The bcl-2 protein, which is overexpressed in many tumors, suppresses apoptosis and the bax protein promotes apoptotic cell death [21]. Calcitriol induces apoptosis in MCF-7 breast cancer cells as well as in HL-60 leukemic cells and the expression of bcl-2 is down-regulated by calcitriol in HL-60 [22].	https://www.ncbi.nlm.nih.gov/pubmed/15225831
Calcitriol	vitamin D3 deficiency	3	GO:0051301	cell division	TRUE	Calcitriol and analogs showed significant antiproliferative activity on PC-3 and LNCaP cells.	https://www.ncbi.nlm.nih.gov/pubmed/8074453
Calcitriol	vitamin D3 deficiency	4	GO:0000279	M phase	FALSE
Calcitriol	vitamin D3 deficiency	5	GO:0007067	mitotic cell cycle	TRUE	the cell cycle and apoptosis assays show that 1 nm EB1089 induces the same LNCaP cell response as does 10 or 100 nm calcitriol.	http://cancerres.aacrjournals.org/content/60/4/779.
Calcitriol	vitamin D3 deficiency	6	GO:0007154	cell communication	FALSE
Calcitriol	vitamin D3 deficiency	7	GO:0005783	endoplasmic reticulum	TRUE	There is evidence in the literature suggesting an association between the effects of calcitriol and ER stress.	https://www.ncbi.nlm.nih.gov/pubmed/25916601
Calcitriol	vitamin D3 deficiency	8	GO:0016485	protein processing	FALSE
Calcitriol	vitamin D3 deficiency	9	GO:0005856	cytoskeleton	TRUE	Developmental vitamin D deficiency alters the expression of genes encoding mitochondrial, cytoskeletal and synaptic proteins in the adult rat brain.	https://www.ncbi.nlm.nih.gov/pubmed/17293106
Calcitriol	vitamin D3 deficiency	10	GO:0043687	post-translational protein modification	TRUE	Transcript profiling identified 74 molecules, affected by DVD deficiency, whose expression is involved in oxidative phosphorylation, redox balance, cytoskeleton maintenance, calcium homeostasis, synaptic plasticity, neurotransmission, chaperoning and post-translational modifications.	https://www.ncbi.nlm.nih.gov/pubmed/17293106
Enalapril	Hypertension	1	GO:0009507	chloroplast	FALSE
Enalapril	Hypertension	2	GO:0006118	obsolete electron transport	TRUE
Enalapril	Hypertension	3	GO:0016246	RNA interference	FALSE
Enalapril	Hypertension	4	GO:0016441	posttranscriptional gene silencing	FALSE
Enalapril	Hypertension	5	GO:0001508	action potential	TRUE	No change in action potential duration was found with enalapril but the action potential amplitude and the resting potential were both increased. The rise in cardiac refractoriness caused by enalapril might indicate that the drug has anti-arrhythmic properties.	https://www.ncbi.nlm.nih.gov/pubmed/1280747
Enalapril	Hypertension	6	GO:0002449	lymphocyte mediated immunity	TRUE	We conclude that inhibition of AT1 receptor signaling should be useful as an anti-inflammatory and immunosuppressive therapy. Furthermore, the actions of the RAS to promote lymphocyte activation may contribute to inflammation that characterizes a number of diseases of the heart and the vascular system.	https://www.ncbi.nlm.nih.gov/pmc/articles/PMC409880/
Enalapril	Hypertension	7	GO:0060242	contact inhibition	FALSE
Enalapril	Hypertension	8	GO:0042592	homeostatic process	TRUE	Renin–angiotensin system is involved in homeostasis processes linked to renal and cardiovascular system and recently has been linked to metabolic syndrome.	https://www.ncbi.nlm.nih.gov/pubmed/19549507
Enalapril	Hypertension	9	GO:0009536	plastid	FALSE
Enalapril	Hypertension	10	GO:0009792	embryo development ending in birth or egg hatching	TRUE	The data of the present study under the conditions described herein and at the doses employed, revealed no evidence of teratogenesis, but numerous deleterious effects on the fetus were evident.	https://www.ncbi.nlm.nih.gov/pubmed/1455073
Fluocinolone Acetonide	skin disorders	1	GO:0007049	cell cycle	TRUE	some activities of the glucocorticoid receptor (GR), a ligand-activated transcription factor, are subjected to cell cycle control	https://www.ncbi.nlm.nih.gov/pubmed/7852422
Fluocinolone Acetonide	skin disorders	2	GO:0042755	eating behavior	TRUE	We provide strong evidence that glucocorticoids modify feeding and then discuss the role of insulin on the choice of ingested calories, as well as suggesting some central neural pathways that may be involved in these actions of glucocorticoids and insulin	https://www.ncbi.nlm.nih.gov/pubmed/15044359
Fluocinolone Acetonide	skin disorders	3	GO:0042060	wound healing	TRUE	Glucocorticoids (corticosteroids) cause dehiscence of surgical incisions, increased risk of wound infection, and delayed healing of open wounds.	https://www.ncbi.nlm.nih.gov/pubmed/10326344
Fluocinolone Acetonide	skin disorders	4	GO:0050892	intestinal absorption	TRUE	Stress and glucocorticoid inhibit apical GLUT2-trafficking and intestinal glucose absorption in rat small intestine	https://www.ncbi.nlm.nih.gov/pmc/articles/PMC1665211/
Fluocinolone Acetonide	skin disorders	5	GO:0005643	nuclear pore	FALSE
Fluocinolone Acetonide	skin disorders	6	GO:0005802	trans-Golgi network	FALSE
Fluocinolone Acetonide	skin disorders	7	GO:0050658	RNA transport	FALSE
Fluocinolone Acetonide	skin disorders	8	GO:0005768	endosome	FALSE
Fluocinolone Acetonide	skin disorders	9	GO:0007602	phototransduction	TRUE	Activity of the transcription factor AP-1 is associated with light-induced apoptosis. In the current study, pharmacologic suppression of AP-1 activity protected against light damage. Inhibition of AP-1 activity may have occurred by the protein-protein interaction of GR and AP-1.	https://www.ncbi.nlm.nih.gov/pubmed/18971218
Fluocinolone Acetonide	skin disorders	10	GO:0005814	centriole	FALSE
Paclitaxel	Tumor	1	GO:0036074	metaplastic ossification	TRUE	The results of this study indicated that zoledronate enhanced the efficacy of paclitaxel synergistically, by reducing the incidence of bone metastasis from lung cancer and prolonging survival in a mouse model of non-small cell lung cancer with a high potential for metastasis to bone.	https://www.ncbi.nlm.nih.gov/pubmed/18695909
Paclitaxel	Tumor	2	GO:0005811	lipid particle	FALSE
Paclitaxel	Tumor	3	GO:0051320	S phase	TRUE	Paclitaxel induces apoptosis of acute leukemia cells in S phas	https://www.ncbi.nlm.nih.gov/pubmed/17059768
Paclitaxel	Tumor	4	GO:0001660	fever generation	FALSE
Paclitaxel	Tumor	5	GO:0006928	movement of cell or subcellular component	FALSE
Paclitaxel	Tumor	6	GO:0031012	extracellular matrix	FALSE
Paclitaxel	Tumor	7	GO:0001906	cell killing	TRUE
Paclitaxel	Tumor	8	GO:0008220	obsolete necrosis	TRUE
Paclitaxel	Tumor	9	GO:0016271	obsolete tissue death	TRUE
Paclitaxel	Tumor	10	GO:0070265	necrotic cell death	TRUE
